# Supplementary material for: 7H-Chromeno[3,2-h]quinolin-7-one methanol monosolvate
Source: Acta Crystallogr Sect E Struct Rep Online. 2009 Sep 9;65(Pt 10):o2368. doi: 10.1107/S160053680903534X (PMC2970458; doi:10.1107/S160053680903534X)
Supplement: Supplementary file 1 [file e-65-o2368-sup1.cif]

##############################################################################
###                                                                        ###
###        Electronic paper (Acta Crystallographica Section E)             ###
###                                                                        ###
##############################################################################
#                                                                            #
# This CIF contains the data in a paper accepted for publication in Acta     #
# Crystallographica Section E. It conforms to the requirements of Notes      #
# for Authors for Section E, and has been peer reviewed under the auspices   #
# of the IUCr Commission on Journals.                                        #
#                                                                            #
# Full details of the Crystallographic Information File format               #
# are given in the paper "The Crystallographic Information File (CIF):       #
# a New Standard Archive File for Crystallography" by S. R. Hall, F. H.      #
# Allen and I. D. Brown [Acta Cryst. (1991), A47, 655-685].                  #
#                                                                            #
# The current version of the core CIF dictionary is obtainable from          #
# ftp://ftp.iucr.org/pub/cif_core.dic. The current version number is 2.4.    #
#                                                                            #
# Software is freely available for graphical display of the structure(s) in  #
# this CIF.  For information consult the CIF home page http://www.iucr.org/  #
# cif/home.html                                                              #
#                                                                            #
# This file may be used for bona fide research purposes within the           #
# scientific community so long as proper attribution is given to the journal # 
# article from which it was obtained.                                        #
#                                                                            #
##############################################################################
                                             
data_I
_audit_creation_method     SHELXL-97
_chemical_name_systematic
;
7<i>H</i>-Chromeno[3,2-<i>h</i>]quinolin-7-one methanol monosolvate
;
_chemical_name_common     ?
_chemical_formula_moiety     'C16 H9 N O2, C H4 O'
_chemical_formula_sum     'C17 H13 N O3'
_chemical_formula_iupac     'C16 H9 N O2, C H4 O'
_chemical_formula_weight     279.28
_chemical_melting_point     ?
_symmetry_cell_setting     Triclinic
_symmetry_space_group_name_H-M     'P -1'
_symmetry_space_group_name_Hall     '-P 1'
loop_
    _symmetry_equiv_pos_as_xyz
    'x, y, z'
    '-x, -y, -z'
_cell_length_a     8.102(2)
_cell_length_b     8.791(3)
_cell_length_c     10.150(3)
_cell_angle_alpha     102.172(3)
_cell_angle_beta     108.760(3)
_cell_angle_gamma     93.532(3)
_cell_volume     662.6(3)
_cell_formula_units_Z     2
_cell_measurement_reflns_used     1000
_cell_measurement_theta_min     2.2
_cell_measurement_theta_max     26.5
_cell_measurement_temperature     295(2)
_exptl_crystal_description     Block
_exptl_crystal_colour     Yellow
_exptl_crystal_size_max     0.41
_exptl_crystal_size_mid     0.30
_exptl_crystal_size_min     0.18
_exptl_crystal_density_diffrn     1.400
_exptl_crystal_density_meas     ?
_exptl_crystal_density_method     'not measured'
_exptl_crystal_F_000     292
_exptl_absorpt_coefficient_mu     0.097
_exptl_absorpt_correction_type     None
_exptl_absorpt_process_details     ?
_exptl_absorpt_correction_T_min     ?
_exptl_absorpt_correction_T_max     ?
_diffrn_ambient_temperature     295(2)
_diffrn_radiation_type     MoK\a
_diffrn_radiation_wavelength     0.71073
_diffrn_radiation_source     'fine-focus sealed tube'
_diffrn_radiation_monochromator     graphite
_diffrn_measurement_device_type     'Bruker APEXII'
_diffrn_measurement_method     '\f and \w'
_diffrn_detector_area_resol_mean     ?
_diffrn_reflns_number     3838
_diffrn_reflns_av_R_equivalents     0.0164
_diffrn_reflns_av_sigmaI/netI     0.0376
_diffrn_reflns_theta_min     2.19
_diffrn_reflns_theta_max     26.45
_diffrn_reflns_theta_full     26.45
_diffrn_measured_fraction_theta_max     0.973
_diffrn_measured_fraction_theta_full     0.973
_diffrn_reflns_limit_h_min     -10
_diffrn_reflns_limit_h_max     10
_diffrn_reflns_limit_k_min     -9
_diffrn_reflns_limit_k_max     11
_diffrn_reflns_limit_l_min     -12
_diffrn_reflns_limit_l_max     12
_diffrn_standards_number     0
_diffrn_standards_interval_count     0
_diffrn_standards_interval_time     0
_diffrn_standards_decay_%     0
_reflns_number_total     2655
_reflns_number_gt     1456
_reflns_threshold_expression     I>2\s(I)
_refine_ls_structure_factor_coef     Fsqd
_refine_ls_matrix_type     full
_refine_ls_R_factor_all     0.0961
_refine_ls_R_factor_gt     0.0458
_refine_ls_wR_factor_gt     0.1133
_refine_ls_wR_factor_ref     0.1471
_refine_ls_goodness_of_fit_ref     1.016
_refine_ls_restrained_S_all     1.016
_refine_ls_number_reflns     2655
_refine_ls_number_parameters     192
_refine_ls_number_restraints     0
_refine_ls_hydrogen_treatment     constr
_refine_ls_weighting_scheme     calc
_refine_ls_weighting_details
         'calc w=1/[\s^2^(Fo^2^)+(0.0688P)^2^+0.0458P] where P=(Fo^2^+2Fc^2^)/3'
_atom_sites_solution_hydrogens     geom
_atom_sites_solution_primary     direct
_atom_sites_solution_secondary     difmap
_refine_ls_shift/su_max     0.001
_refine_ls_shift/su_mean     0.001
_refine_diff_density_max     0.217
_refine_diff_density_min     -0.152
_refine_ls_extinction_method     none
_refine_ls_extinction_coef     ?
loop_
    _atom_type_symbol
    _atom_type_description
    _atom_type_scat_dispersion_real
    _atom_type_scat_dispersion_imag
    _atom_type_scat_source
    'C' 'C' 0.0033 0.0016
                         'International Tables Vol C Tables 4.2.6.8 and 6.1.1.4'
    'H' 'H' 0.0000 0.0000
                         'International Tables Vol C Tables 4.2.6.8 and 6.1.1.4'
    'O' 'O' 0.0106 0.0060
                         'International Tables Vol C Tables 4.2.6.8 and 6.1.1.4'
    'N' 'N' 0.0061 0.0033
                         'International Tables Vol C Tables 4.2.6.8 and 6.1.1.4'
_computing_data_collection     'APEX2 (Bruker, 2004)'
_computing_cell_refinement     'SAINT (Bruker, 2004)'
_computing_data_reduction     'SAINT (Bruker, 2004)'
_computing_structure_solution     'SHELXS97 (Sheldrick, 2008)'
_computing_structure_refinement     'SHELXL97 (Sheldrick, 2008)'
_computing_molecular_graphics     'X-Seed (Barbour, 2001)'
_computing_publication_material     'publCIF (Westrip, 2009)'
loop_
    _atom_site_type_symbol
    _atom_site_label
    _atom_site_fract_x
    _atom_site_fract_y
    _atom_site_fract_z
    _atom_site_U_iso_or_equiv
    _atom_site_adp_type
    _atom_site_calc_flag
    _atom_site_refinement_flags
    _atom_site_occupancy
    _atom_site_disorder_assembly
    _atom_site_disorder_group
    O O1 0.25297(18) 0.41753(15) 0.57244(14) 0.0387(4) Uani d . 1 . .
    O O2 0.2583(2) 0.64419(19) 0.25985(17) 0.0601(5) Uani d . 1 . .
    O O3 0.2226(2) 0.2382(2) 0.8300(2) 0.0735(6) Uani d . 1 . .
    H H3 0.1946 0.3170 0.8021 0.110 Uiso calc R 1 . .
    N N1 0.1800(2) 0.5518(2) 0.80538(18) 0.0402(5) Uani d . 1 . .
    C C1 0.2905(3) 0.3418(2) 0.4545(2) 0.0359(5) Uani d . 1 . .
    C C2 0.3238(3) 0.1887(3) 0.4504(2) 0.0449(6) Uani d . 1 . .
    H H2 0.3204 0.1427 0.5242 0.054 Uiso calc R 1 . .
    C C3 0.3619(3) 0.1058(3) 0.3359(3) 0.0506(6) Uani d . 1 . .
    H H3a 0.3839 0.0027 0.3318 0.061 Uiso calc R 1 . .
    C C4 0.3680(3) 0.1741(3) 0.2259(3) 0.0535(6) Uani d . 1 . .
    H H4 0.3943 0.1169 0.1489 0.064 Uiso calc R 1 . .
    C C5 0.3353(3) 0.3254(3) 0.2310(2) 0.0475(6) Uani d . 1 . .
    H H5 0.3398 0.3706 0.1570 0.057 Uiso calc R 1 . .
    C C6 0.2950(3) 0.4136(2) 0.3461(2) 0.0374(5) Uani d . 1 . .
    C C7 0.2553(3) 0.5754(2) 0.3526(2) 0.0401(5) Uani d . 1 . .
    C C8 0.2134(2) 0.6488(2) 0.4794(2) 0.0341(5) Uani d . 1 . .
    C C9 0.1720(3) 0.8044(2) 0.4991(2) 0.0429(6) Uani d . 1 . .
    H H9 0.1653 0.8579 0.4280 0.052 Uiso calc R 1 . .
    C C10 0.1423(3) 0.8764(3) 0.6186(3) 0.0445(6) Uani d . 1 . .
    H H10 0.1182 0.9795 0.6301 0.053 Uiso calc R 1 . .
    C C11 0.1473(3) 0.7963(2) 0.7271(2) 0.0372(5) Uani d . 1 . .
    C C12 0.1185(3) 0.8653(3) 0.8556(3) 0.0487(6) Uani d . 1 . .
    H H12 0.0984 0.9694 0.8738 0.058 Uiso calc R 1 . .
    C C13 0.1204(3) 0.7792(3) 0.9517(3) 0.0521(6) Uani d . 1 . .
    H H13 0.1023 0.8237 1.0367 0.063 Uiso calc R 1 . .
    C C14 0.1498(3) 0.6225(3) 0.9221(2) 0.0476(6) Uani d . 1 . .
    H H14 0.1481 0.5646 0.9886 0.057 Uiso calc R 1 . .
    C C15 0.1802(2) 0.6383(2) 0.7082(2) 0.0341(5) Uani d . 1 . .
    C C16 0.2159(3) 0.5678(2) 0.5817(2) 0.0326(5) Uani d . 1 . .
    C C17 0.4047(4) 0.2427(3) 0.8712(3) 0.0733(8) Uani d . 1 . .
    H H17A 0.4457 0.2784 0.8026 0.110 Uiso calc R 1 . .
    H H17B 0.4345 0.1394 0.8754 0.110 Uiso calc R 1 . .
    H H17C 0.4594 0.3135 0.9641 0.110 Uiso calc R 1 . .
loop_
    _atom_site_aniso_label
    _atom_site_aniso_U_11
    _atom_site_aniso_U_22
    _atom_site_aniso_U_33
    _atom_site_aniso_U_12
    _atom_site_aniso_U_13
    _atom_site_aniso_U_23
    O1 0.0529(10) 0.0317(8) 0.0361(9) 0.0084(7) 0.0207(7) 0.0087(6)
    O2 0.0888(13) 0.0568(11) 0.0475(10) 0.0125(9) 0.0329(10) 0.0240(8)
    O3 0.0733(14) 0.0473(11) 0.1034(17) 0.0123(9) 0.0283(12) 0.0276(10)
    N1 0.0469(11) 0.0408(11) 0.0351(11) 0.0057(8) 0.0163(9) 0.0102(8)
    C1 0.0344(12) 0.0363(12) 0.0334(12) 0.0019(9) 0.0112(10) 0.0025(9)
    C2 0.0480(14) 0.0386(13) 0.0490(14) 0.0068(10) 0.0187(12) 0.0094(11)
    C3 0.0538(15) 0.0383(13) 0.0572(16) 0.0093(11) 0.0207(13) 0.0025(11)
    C4 0.0523(16) 0.0563(16) 0.0487(16) 0.0073(12) 0.0223(13) -0.0019(12)
    C5 0.0496(15) 0.0523(15) 0.0401(14) 0.0034(11) 0.0183(11) 0.0067(11)
    C6 0.0344(12) 0.0396(12) 0.0352(13) -0.0005(9) 0.0116(10) 0.0048(10)
    C7 0.0407(13) 0.0429(13) 0.0345(13) -0.0020(10) 0.0108(10) 0.0103(10)
    C8 0.0324(12) 0.0331(11) 0.0343(12) -0.0001(9) 0.0092(10) 0.0077(9)
    C9 0.0492(14) 0.0376(12) 0.0457(14) 0.0065(10) 0.0169(11) 0.0168(10)
    C10 0.0478(14) 0.0315(12) 0.0561(15) 0.0088(10) 0.0190(12) 0.0119(11)
    C11 0.0330(12) 0.0337(12) 0.0412(13) 0.0023(9) 0.0113(10) 0.0039(9)
    C12 0.0506(15) 0.0396(13) 0.0528(15) 0.0104(11) 0.0195(12) 0.0009(11)
    C13 0.0600(16) 0.0543(15) 0.0422(14) 0.0091(12) 0.0243(13) 0.0010(12)
    C14 0.0549(15) 0.0543(15) 0.0368(13) 0.0071(12) 0.0193(12) 0.0122(11)
    C15 0.0305(12) 0.0351(12) 0.0342(12) 0.0012(9) 0.0087(9) 0.0081(9)
    C16 0.0323(12) 0.0285(11) 0.0349(12) 0.0017(9) 0.0105(9) 0.0056(9)
    C17 0.077(2) 0.080(2) 0.069(2) 0.0168(16) 0.0302(17) 0.0195(16)
loop_
    _geom_bond_atom_site_label_1
    _geom_bond_atom_site_label_2
    _geom_bond_site_symmetry_2
    _geom_bond_distance
    _geom_bond_publ_flag
    O1 C16 . 1.363(2) ?
    O1 C1 . 1.375(2) ?
    O2 C7 . 1.227(2) ?
    O3 C17 . 1.394(3) ?
    O3 H3 . 0.8200 ?
    N1 C14 . 1.321(3) ?
    N1 C15 . 1.367(2) ?
    C1 C2 . 1.384(3) ?
    C1 C6 . 1.388(3) ?
    C2 C3 . 1.371(3) ?
    C2 H2 . 0.9300 ?
    C3 C4 . 1.386(3) ?
    C3 H3a . 0.9300 ?
    C4 C5 . 1.366(3) ?
    C4 H4 . 0.9300 ?
    C5 C6 . 1.403(3) ?
    C5 H5 . 0.9300 ?
    C6 C7 . 1.470(3) ?
    C7 C8 . 1.466(3) ?
    C8 C16 . 1.373(3) ?
    C8 C9 . 1.417(3) ?
    C9 C10 . 1.347(3) ?
    C9 H9 . 0.9300 ?
    C10 C11 . 1.419(3) ?
    C10 H10 . 0.9300 ?
    C11 C15 . 1.415(3) ?
    C11 C12 . 1.415(3) ?
    C12 C13 . 1.352(3) ?
    C12 H12 . 0.9300 ?
    C13 C14 . 1.399(3) ?
    C13 H13 . 0.9300 ?
    C14 H14 . 0.9300 ?
    C15 C16 . 1.429(3) ?
    C17 H17A . 0.9600 ?
    C17 H17B . 0.9600 ?
    C17 H17C . 0.9600 ?
loop_
    _geom_angle_atom_site_label_1
    _geom_angle_atom_site_label_2
    _geom_angle_atom_site_label_3
    _geom_angle_site_symmetry_1
    _geom_angle_site_symmetry_3
    _geom_angle
    _geom_angle_publ_flag
    C16 O1 C1 . . 118.65(15) ?
    C17 O3 H3 . . 109.5 ?
    C14 N1 C15 . . 117.14(18) ?
    O1 C1 C2 . . 115.76(18) ?
    O1 C1 C6 . . 122.41(18) ?
    C2 C1 C6 . . 121.82(19) ?
    C3 C2 C1 . . 119.0(2) ?
    C3 C2 H2 . . 120.5 ?
    C1 C2 H2 . . 120.5 ?
    C2 C3 C4 . . 120.7(2) ?
    C2 C3 H3a . . 119.6 ?
    C4 C3 H3a . . 119.6 ?
    C5 C4 C3 . . 119.9(2) ?
    C5 C4 H4 . . 120.0 ?
    C3 C4 H4 . . 120.0 ?
    C4 C5 C6 . . 121.0(2) ?
    C4 C5 H5 . . 119.5 ?
    C6 C5 H5 . . 119.5 ?
    C1 C6 C5 . . 117.6(2) ?
    C1 C6 C7 . . 120.34(19) ?
    C5 C6 C7 . . 122.08(19) ?
    O2 C7 C8 . . 122.5(2) ?
    O2 C7 C6 . . 122.8(2) ?
    C8 C7 C6 . . 114.67(18) ?
    C16 C8 C9 . . 119.21(19) ?
    C16 C8 C7 . . 120.17(18) ?
    C9 C8 C7 . . 120.62(18) ?
    C10 C9 C8 . . 121.3(2) ?
    C10 C9 H9 . . 119.3 ?
    C8 C9 H9 . . 119.3 ?
    C9 C10 C11 . . 120.6(2) ?
    C9 C10 H10 . . 119.7 ?
    C11 C10 H10 . . 119.7 ?
    C15 C11 C12 . . 116.89(19) ?
    C15 C11 C10 . . 119.7(2) ?
    C12 C11 C10 . . 123.4(2) ?
    C13 C12 C11 . . 119.7(2) ?
    C13 C12 H12 . . 120.2 ?
    C11 C12 H12 . . 120.2 ?
    C12 C13 C14 . . 119.4(2) ?
    C12 C13 H13 . . 120.3 ?
    C14 C13 H13 . . 120.3 ?
    N1 C14 C13 . . 123.9(2) ?
    N1 C14 H14 . . 118.0 ?
    C13 C14 H14 . . 118.0 ?
    N1 C15 C11 . . 122.95(19) ?
    N1 C15 C16 . . 119.13(18) ?
    C11 C15 C16 . . 117.92(18) ?
    O1 C16 C8 . . 123.74(18) ?
    O1 C16 C15 . . 115.04(16) ?
    C8 C16 C15 . . 121.22(18) ?
    O3 C17 H17A . . 109.5 ?
    O3 C17 H17B . . 109.5 ?
    H17A C17 H17B . . 109.5 ?
    O3 C17 H17C . . 109.5 ?
    H17A C17 H17C . . 109.5 ?
    H17B C17 H17C . . 109.5 ?
loop_
    _geom_torsion_atom_site_label_1
    _geom_torsion_atom_site_label_2
    _geom_torsion_atom_site_label_3
    _geom_torsion_atom_site_label_4
    _geom_torsion_site_symmetry_1
    _geom_torsion_site_symmetry_2
    _geom_torsion_site_symmetry_3
    _geom_torsion_site_symmetry_4
    _geom_torsion
    _geom_torsion_publ_flag
    C16 O1 C1 C2 . . . . -178.86(17) ?
    C16 O1 C1 C6 . . . . 1.1(3) ?
    O1 C1 C2 C3 . . . . 179.87(19) ?
    C6 C1 C2 C3 . . . . -0.1(3) ?
    C1 C2 C3 C4 . . . . 0.3(3) ?
    C2 C3 C4 C5 . . . . -0.2(4) ?
    C3 C4 C5 C6 . . . . -0.1(4) ?
    O1 C1 C6 C5 . . . . 179.83(19) ?
    C2 C1 C6 C5 . . . . -0.2(3) ?
    O1 C1 C6 C7 . . . . -1.3(3) ?
    C2 C1 C6 C7 . . . . 178.69(19) ?
    C4 C5 C6 C1 . . . . 0.3(3) ?
    C4 C5 C6 C7 . . . . -178.6(2) ?
    C1 C6 C7 O2 . . . . 179.7(2) ?
    C5 C6 C7 O2 . . . . -1.5(3) ?
    C1 C6 C7 C8 . . . . 0.2(3) ?
    C5 C6 C7 C8 . . . . 179.03(19) ?
    O2 C7 C8 C16 . . . . -178.4(2) ?
    C6 C7 C8 C16 . . . . 1.0(3) ?
    O2 C7 C8 C9 . . . . 0.7(3) ?
    C6 C7 C8 C9 . . . . -179.84(18) ?
    C16 C8 C9 C10 . . . . 2.7(3) ?
    C7 C8 C9 C10 . . . . -176.5(2) ?
    C8 C9 C10 C11 . . . . -1.6(3) ?
    C9 C10 C11 C15 . . . . -1.3(3) ?
    C9 C10 C11 C12 . . . . 179.5(2) ?
    C15 C11 C12 C13 . . . . -1.1(3) ?
    C10 C11 C12 C13 . . . . 178.0(2) ?
    C11 C12 C13 C14 . . . . -0.4(4) ?
    C15 N1 C14 C13 . . . . -0.6(3) ?
    C12 C13 C14 N1 . . . . 1.4(4) ?
    C14 N1 C15 C11 . . . . -1.0(3) ?
    C14 N1 C15 C16 . . . . 178.70(19) ?
    C12 C11 C15 N1 . . . . 1.9(3) ?
    C10 C11 C15 N1 . . . . -177.29(19) ?
    C12 C11 C15 C16 . . . . -177.82(18) ?
    C10 C11 C15 C16 . . . . 3.0(3) ?
    C1 O1 C16 C8 . . . . 0.2(3) ?
    C1 O1 C16 C15 . . . . -179.36(16) ?
    C9 C8 C16 O1 . . . . 179.58(18) ?
    C7 C8 C16 O1 . . . . -1.2(3) ?
    C9 C8 C16 C15 . . . . -0.9(3) ?
    C7 C8 C16 C15 . . . . 178.25(19) ?
    N1 C15 C16 O1 . . . . -2.1(3) ?
    C11 C15 C16 O1 . . . . 177.68(17) ?
    N1 C15 C16 C8 . . . . 178.38(18) ?
    C11 C15 C16 C8 . . . . -1.9(3) ?
loop_
    _geom_hbond_atom_site_label_D
    _geom_hbond_atom_site_label_H
    _geom_hbond_atom_site_label_A
    _geom_hbond_site_symmetry_A
    _geom_hbond_distance_DH
    _geom_hbond_distance_HA
    _geom_hbond_distance_DA
    _geom_hbond_angle_DHA
    _geom_hbond_publ_flag
    O3 H3 N1 . 0.82 2.07 2.852(2) 160 y
data_global
_journal_date_recd_electronic     2009-09-01
_journal_date_accepted     2009-09-01
_journal_name_full     'Acta Crystallographica, Section E'
_journal_year     2009
_journal_volume     65
_journal_issue     10
_journal_page_first     o2368
_journal_page_last     o2368
_journal_paper_category     QO
_journal_coeditor_code     XU2605
_publ_contact_author_name     'Dr Ng Seik Weng'
_publ_contact_author_address
;
 Department of Chemistry
University of Malaya
50603 Kuala Lumpur
Malaysia
;
_publ_contact_author_email     seikweng@um.edu.my
_publ_contact_author_fax     ?
_publ_contact_author_phone     ?
_publ_section_title
;
7<i>H</i>-Chromeno[3,2-<i>h</i>]quinolin-7-one methanol monosolvate
;
loop_
    _publ_author_name
    _publ_author_address
    'Qin, Jiang-Ke'
;
Key Laboratory for the Chemistry & Molecular Engineering of Medicinal Resources
(Ministry of Education of China)
School of Chemistry & Chemical Engineering
Guangxi Normal University
541004 Guilin 541004
People's Republic of China
;
    'Yang, Zheng-Min'
;
Key Laboratory for the Chemistry & Molecular Engineering of Medicinal Resources
(Ministry of Education of China)
School of Chemistry & Chemical Engineering
Guangxi Normal University
541004 Guilin 541004
People's Republic of China
;
    'Zeng, Ming-Hua'
;
Key Laboratory for the Chemistry & Molecular Engineering of Medicinal Resources
(Ministry of Education of China)
School of Chemistry & Chemical Engineering
Guangxi Normal University
541004 Guilin 541004
People's Republic of China
;
    'Ng, Seik Weng'
;
Department of Chemistry
University of Malaya
50603 Kuala Lumpur
Malaysia
;
