# Supplementary material for: 7H-Chromeno[3,2-h]quinolin-7-one methanol monosolvate
Source: Acta Crystallogr Sect E Struct Rep Online. 2009 Sep 9;65(Pt 10):o2368. doi: 10.1107/S160053680903534X (PMC2970458; doi:10.1107/S160053680903534X)
Supplement: Supplementary file 2 [file e-65-o2368-Isup2.hkl]

# 
# h,k,l, Fc-squared, Fo-squared, sigma(Fo-squared) and status flag 
# 
data_I
_shelx_title '  P-1' 
_shelx_refln_list_code          4 
_shelx_F_calc_maximum      139.21 
_exptl_crystal_F_000       292.00 
_reflns_d_resolution_high  0.7979 
 
loop_ 
 _symmetry_equiv_pos_as_xyz 
 'x, y, z' 
 '-x, -y, -z' 
 
_cell_length_a     8.1021 
_cell_length_b     8.7914 
_cell_length_c    10.1502 
_cell_angle_alpha 102.172 
_cell_angle_beta  108.760 
_cell_angle_gamma  93.532 
 
_shelx_F_squared_multiplier     1.000 
 
loop_ 
 _refln_index_h 
 _refln_index_k 
 _refln_index_l 
 _refln_F_squared_calc 
 _refln_F_squared_meas 
 _refln_F_squared_sigma 
 _refln_observed_status 
   1   0   0      220.40      211.59      2.65 o 
   2   0   0    11307.55    11551.10     55.46 o 
   3   0   0      600.89      612.44      7.17 o 
   4   0   0       81.23       71.41      3.07 o 
   5   0   0       16.46       13.64      2.01 o 
   6   0   0       31.20       21.81      2.77 o 
   7   0   0        7.44        5.12      2.24 o 
  -8   1   0        0.33       -2.41      1.92 o 
  -7   1   0        0.16       -1.26      1.52 o 
  -6   1   0       74.11       74.33      4.08 o 
  -5   1   0       13.07       18.63      2.45 o 
  -4   1   0       56.50       59.54      2.90 o 
  -3   1   0       20.30       22.37      1.71 o 
  -2   1   0     1444.87     1330.40      9.88 o 
  -1   1   0      135.72      137.39      1.65 o 
   0   1   0     2254.63     2203.25      9.36 o 
   1   1   0       14.82       15.72      0.77 o 
   2   1   0    19379.37    21339.68     92.04 o 
   3   1   0      116.12      113.62      2.92 o 
   4   1   0     2650.34     2734.13     16.75 o 
   6   1   0        0.04       -1.43      1.06 o 
   7   1   0        0.01        1.32      1.75 o 
   8   1   0       30.76       31.09      4.14 o 
  -9   2   0        2.18       -3.41      2.60 o 
  -8   2   0       24.75       23.33      3.84 o 
  -7   2   0        0.26       -0.55      1.60 o 
  -6   2   0      175.58      179.41      6.34 o 
  -5   2   0        2.50        2.17      1.24 o 
  -4   2   0        7.58        9.83      1.12 o 
  -3   2   0       85.90       74.30      1.41 o 
  -2   2   0       98.17      101.40      1.33 o 
  -1   2   0      448.47      447.00      4.89 o 
   0   2   0     1618.50     1596.38      6.78 o 
   1   2   0      141.96      147.62      1.76 o 
   2   2   0      148.57      140.49      2.00 o 
   3   2   0      133.15      129.67      2.38 o 
   4   2   0      659.73      674.49      7.58 o 
   5   2   0        2.44        1.91      0.75 o 
   6   2   0      380.02      358.23      9.37 o 
   7   2   0        5.62        5.55      2.39 o 
   8   2   0       22.97       20.68      3.86 o 
  -9   3   0        0.56       -0.98      2.80 o 
  -8   3   0        1.21        0.62      2.24 o 
  -7   3   0        2.85        0.85      2.09 o 
  -6   3   0      115.67      104.55      5.08 o 
  -5   3   0        5.49        5.53      1.96 o 
  -4   3   0     1425.01     1505.10      9.49 o 
  -3   3   0      216.52      226.83      2.30 o 
  -2   3   0      761.19      807.66      6.30 o 
  -1   3   0     1100.26     1054.82      6.60 o 
   0   3   0      123.33      144.34      2.27 o 
   1   3   0      212.20      207.93      3.54 o 
   2   3   0       50.07       46.18      1.27 o 
   3   3   0        4.16        2.67      1.34 o 
   4   3   0        0.45       -0.13      0.73 o 
   5   3   0        0.30       -1.37      1.43 o 
   6   3   0       10.20        8.09      2.62 o 
   7   3   0        0.21       -1.02      1.88 o 
   8   3   0       30.68       25.03      4.44 o 
  -9   4   0        2.66       -3.65      2.43 o 
  -8   4   0        0.01       -3.27      2.18 o 
  -7   4   0        0.32       -1.41      2.05 o 
  -6   4   0       17.00       17.52      3.01 o 
  -5   4   0       13.50       14.21      1.68 o 
  -4   4   0       82.83       83.58      2.73 o 
  -3   4   0       25.97       21.75      1.50 o 
  -2   4   0     1673.85     1957.22     10.96 o 
  -1   4   0       31.27       34.23      1.49 o 
   0   4   0     1106.95     1212.60     12.11 o 
   1   4   0       86.47       80.17      1.84 o 
   2   4   0        1.92        1.96      0.60 o 
   3   4   0       39.31       32.74      2.67 o 
   4   4   0       46.97       46.10      3.41 o 
   5   4   0       77.25       77.21      4.67 o 
   6   4   0        1.25       -0.98      1.81 o 
   7   4   0        5.91       10.91      3.20 o 
   8   4   0        1.68       -1.43      2.73 o 
  -9   5   0        0.79       -2.41      3.01 o 
  -8   5   0        0.63       -0.04      2.50 o 
  -7   5   0        0.09       -2.59      1.73 o 
  -6   5   0        0.35       -1.69      1.88 o 
  -5   5   0       29.67       31.91      4.10 o 
  -4   5   0       11.93       12.45      1.56 o 
  -3   5   0      151.74      169.69      3.76 o 
  -2   5   0       61.41       60.71      2.20 o 
  -1   5   0      239.25      238.65      4.00 o 
   0   5   0      762.78      908.93      7.24 o 
   1   5   0        3.04        3.10      0.81 o 
   2   5   0      705.08      740.54     12.10 o 
   3   5   0       11.97       14.83      2.56 o 
   4   5   0      112.18      102.14      5.29 o 
   5   5   0        2.45       -0.23      1.90 o 
   6   5   0        0.01       -1.22      1.94 o 
   7   5   0        9.99        8.28      3.33 o 
  -8   6   0       15.83       13.55      3.78 o 
  -7   6   0        0.83       -0.19      2.26 o 
  -6   6   0       34.77       38.17      4.42 o 
  -5   6   0        0.45       -0.22      1.15 o 
  -4   6   0       19.47       20.95      2.04 o 
  -3   6   0        5.58        5.77      1.26 o 
  -2   6   0        4.57        4.52      1.12 o 
  -1   6   0       10.90       10.89      1.39 o 
   0   6   0       13.65       14.65      2.72 o 
   1   6   0        3.26        1.54      1.47 o 
   2   6   0       52.15       53.63      3.82 o 
   3   6   0       15.11       13.36      2.99 o 
   4   6   0       83.17       81.12      5.14 o 
   5   6   0       17.18       20.72      3.82 o 
   6   6   0       34.52       36.19      5.12 o 
   7   6   0        0.79       -1.11      2.39 o 
  -8   7   0        5.81        2.28      2.73 o 
  -7   7   0        0.16       -2.88      2.20 o 
  -6   7   0       76.32       80.11      5.40 o 
  -5   7   0       35.39       36.31      2.52 o 
  -4   7   0       86.10       77.46      3.25 o 
  -3   7   0       45.69       34.02      2.19 o 
  -2   7   0        0.93       -0.48      0.97 o 
  -1   7   0       22.87       20.08      2.97 o 
   0   7   0        7.30        4.69      2.16 o 
   1   7   0        3.47        0.92      1.58 o 
   2   7   0        7.28        6.32      2.50 o 
   3   7   0        0.50       -0.53      1.86 o 
   4   7   0        2.97        0.28      2.35 o 
   5   7   0        1.31        1.84      2.54 o 
   6   7   0        1.43        0.58      2.56 o 
  -7   8   0        3.31       -0.17      2.82 o 
  -6   8   0        3.01        8.94      3.18 o 
  -5   8   0        0.06       -0.55      1.38 o 
  -4   8   0       54.36       41.57      2.70 o 
  -3   8   0       45.12       39.91      2.51 o 
  -2   8   0       97.07       73.95      4.72 o 
  -1   8   0       59.41       46.50      3.95 o 
   0   8   0        4.83        3.67      2.05 o 
   1   8   0        6.99        5.19      2.60 o 
   2   8   0        0.52        0.64      1.90 o 
   3   8   0        1.32       -1.17      1.88 o 
   4   8   0        0.38       -1.30      2.24 o 
   5   8   0        0.84       -1.09      2.18 o 
  -6   9   0        4.10        0.90      2.90 o 
  -5   9   0        5.78        1.56      2.58 o 
  -4   9   0        9.24        9.87      2.18 o 
  -3   9   0        4.94        2.62      2.24 o 
  -2   9   0       31.93       33.57      4.33 o 
  -1   9   0       11.72       11.14      3.03 o 
   0   9   0      111.68      108.05      6.19 o 
   1   9   0       44.90       42.96      4.31 o 
   2   9   0       35.71       42.70      5.10 o 
   3   9   0       10.07        8.37      2.99 o 
   4   9   0        3.42        3.65      2.54 o 
  -4  10   0        7.23       13.08      3.63 o 
  -3  10   0        0.54        2.62      2.90 o 
  -2  10   0        0.25       -0.98      2.35 o 
  -1  10   0        0.08        0.85      2.90 o 
   0  10   0        2.29       -0.15      2.56 o 
   1  10   0        2.52       -0.73      2.56 o 
   2  10   0       17.71       16.69      3.88 o 
  -2 -10   1        0.33       -1.30      2.33 o 
  -1 -10   1        7.27        5.34      3.29 o 
   0 -10   1        1.28        1.20      2.50 o 
   1 -10   1        0.69       -2.24      2.41 o 
   2 -10   1        3.58       -0.23      2.58 o 
   3 -10   1        0.21       -0.13      2.69 o 
   4 -10   1        0.37        0.92      2.75 o 
  -4  -9   1        0.23       -2.03      2.30 o 
  -3  -9   1        0.47        0.11      2.24 o 
  -2  -9   1        5.09        2.11      2.26 o 
  -1  -9   1        4.41        4.76      2.75 o 
   0  -9   1       26.00       21.30      3.86 o 
   1  -9   1       57.27       62.87      4.80 o 
   2  -9   1       34.06       29.79      4.23 o 
   3  -9   1       21.23       14.36      3.65 o 
   4  -9   1       13.94       13.51      2.36 o 
   5  -9   1        0.22       -0.06      1.77 o 
   6  -9   1        0.21       -2.39      2.58 o 
  -5  -8   1        0.73       -0.11      2.54 o 
  -4  -8   1        0.00       -0.75      1.90 o 
  -3  -8   1        4.36        4.31      2.35 o 
  -2  -8   1        3.94        3.33      2.48 o 
  -1  -8   1        1.23        2.03      2.20 o 
   0  -8   1       31.69       43.77      3.93 o 
   1  -8   1        0.00       -1.75      1.71 o 
   2  -8   1       48.96       49.43      4.18 o 
   3  -8   1       33.07       33.50      3.43 o 
   4  -8   1       63.03       56.64      3.07 o 
   5  -8   1       18.04       18.52      3.51 o 
   6  -8   1       34.21       35.69      3.55 o 
   7  -8   1        0.08        0.43      2.92 o 
  -6  -7   1        1.86        1.24      2.56 o 
  -5  -7   1        2.29        2.22      2.41 o 
  -4  -7   1        0.11       -0.75      2.11 o 
  -3  -7   1        1.55        1.32      2.07 o 
  -2  -7   1       12.11       10.24      2.52 o 
  -1  -7   1       13.02       15.96      3.07 o 
   0  -7   1        7.79        6.00      2.16 o 
   1  -7   1        0.01       -0.88      0.85 o 
   2  -7   1        0.59       -0.53      0.94 o 
   3  -7   1        0.70       -1.48      0.98 o 
   4  -7   1        0.63       -1.16      1.16 o 
   5  -7   1       19.50       21.71      2.50 o 
   6  -7   1       17.08       13.08      2.31 o 
   7  -7   1       16.42       16.82      4.01 o 
  -7  -6   1        0.37       -1.69      2.26 o 
  -6  -6   1        2.95        1.88      2.43 o 
  -5  -6   1        2.46        1.37      2.03 o 
  -4  -6   1       17.50       18.80      3.44 o 
  -3  -6   1        0.01       -1.47      1.41 o 
  -2  -6   1        1.23        0.28      1.32 o 
  -1  -6   1       83.61       88.59      4.52 o 
   0  -6   1       60.80       59.31      2.09 o 
   1  -6   1      113.35       97.32      2.80 o 
   2  -6   1       39.89       36.08      1.98 o 
   3  -6   1       17.92       15.60      1.82 o 
   4  -6   1        0.10        0.94      1.08 o 
   5  -6   1        8.25        4.03      1.48 o 
   6  -6   1        0.44       -1.06      1.37 o 
   7  -6   1        6.03        7.96      3.01 o 
   8  -6   1        8.19        4.42      3.27 o 
  -8  -5   1        0.00        0.28      2.90 o 
  -7  -5   1        0.03       -2.56      2.26 o 
  -6  -5   1        0.47        0.13      2.09 o 
  -5  -5   1        2.06        2.05      2.05 o 
  -4  -5   1        1.99       -0.19      1.37 o 
  -3  -5   1       17.92       20.59      2.80 o 
  -2  -5   1      159.27      176.57      5.83 o 
  -1  -5   1        1.13        4.60      1.63 o 
   0  -5   1      440.46      473.95      5.08 o 
   1  -5   1      152.85      154.94      3.66 o 
   2  -5   1      103.42      125.78      3.17 o 
   3  -5   1        9.34        9.54      1.43 o 
   4  -5   1       11.93       12.37      2.53 o 
   5  -5   1        6.34        3.48      1.33 o 
   6  -5   1        1.32       -2.05      1.81 o 
   7  -5   1        0.82       -1.28      1.90 o 
   8  -5   1        0.01        0.53      2.69 o 
  -8  -4   1        5.46        5.08      2.99 o 
  -7  -4   1        0.48       -1.49      2.01 o 
  -6  -4   1       25.62       23.20      3.46 o 
  -5  -4   1        7.95        7.94      2.20 o 
  -4  -4   1        4.85        1.86      1.47 o 
  -3  -4   1      196.19      203.97      5.98 o 
  -2  -4   1        7.51       10.63      1.94 o 
  -1  -4   1      830.46      829.19      5.19 o 
   0  -4   1      227.40      263.20      3.41 o 
   1  -4   1      209.94      212.60      3.41 o 
   2  -4   1      933.38     1038.33      8.13 o 
   3  -4   1        0.64        0.30      0.80 o 
   4  -4   1      371.57      408.86      6.02 o 
   6  -4   1       34.95       32.54      3.31 o 
   7  -4   1       18.22       22.19      3.84 o 
   8  -4   1        1.11       -2.82      2.58 o 
   9  -4   1        1.06       -4.16      2.77 o 
  -8  -3   1        0.06       -0.94      2.20 o 
  -7  -3   1        1.13        2.28      2.16 o 
  -6  -3   1        8.96        7.75      2.50 o 
  -5  -3   1       50.93       44.73      3.24 o 
  -4  -3   1      118.58      108.97      4.42 o 
  -3  -3   1      262.81      248.64      2.53 o 
  -2  -3   1        0.03        0.23      0.79 o 
  -1  -3   1      963.73     1007.58      6.81 o 
   0  -3   1      721.82      707.10      4.89 o 
   1  -3   1     1132.79     1185.07      7.22 o 
   2  -3   1       59.24       60.43      2.01 o 
   3  -3   1        1.36        0.57      0.76 o 
   4  -3   1      155.36      154.78      2.30 o 
   5  -3   1       31.81       31.65      2.92 o 
   6  -3   1      243.15      245.01      7.90 o 
   7  -3   1        0.04       -2.30      1.88 o 
   8  -3   1       44.85       48.00      4.61 o 
  -8  -2   1        0.54        0.98      2.07 o 
  -7  -2   1        5.09        6.23      2.35 o 
  -6  -2   1       31.22       29.60      3.37 o 
  -5  -2   1        0.03       -1.15      0.98 o 
  -4  -2   1       96.84       95.15      4.27 o 
  -3  -2   1      102.21       95.06      3.69 o 
  -2  -2   1        2.61        2.50      0.41 o 
  -1  -2   1        1.23        0.41      0.68 o 
   0  -2   1        3.24        9.79      0.72 o 
   1  -2   1        4.89        5.52      0.71 o 
   2  -2   1        5.45        3.35      0.65 o 
   3  -2   1        0.01       -0.08      0.57 o 
   4  -2   1        4.56        6.57      1.66 o 
   5  -2   1       65.36       65.37      3.73 o 
   6  -2   1       16.94       17.82      3.01 o 
   7  -2   1       25.17       25.72      3.71 o 
   8  -2   1       81.46       82.65      5.46 o 
   9  -2   1        0.40        3.42      2.60 o 
  -7  -1   1       10.22       11.59      2.41 o 
  -6  -1   1       13.01       15.84      1.65 o 
  -5  -1   1      235.94      234.92      4.02 o 
  -4  -1   1        0.03       -0.56      0.94 o 
  -3  -1   1      177.79      168.56      2.50 o 
  -2  -1   1      766.76      765.31      4.39 o 
  -1  -1   1       40.35       35.81      1.26 o 
   0  -1   1     2910.51     2789.67      7.63 o 
   1  -1   1      110.83      112.38      1.74 o 
   2  -1   1      210.30      208.48      4.16 o 
   3  -1   1       15.36       15.13      1.54 o 
   4  -1   1      219.12      225.23      5.70 o 
   5  -1   1        5.53        4.18      1.62 o 
   6  -1   1       17.93       17.82      2.95 o 
   8  -1   1        0.04       -0.33      1.57 o 
  -8   0   1        0.00       -2.20      1.86 o 
  -7   0   1        0.69       -1.47      1.43 o 
  -6   0   1        0.76       -0.34      1.24 o 
  -5   0   1       31.05       26.57      2.18 o 
  -4   0   1      212.04      227.32      4.97 o 
  -3   0   1      559.59      561.69      6.66 o 
  -2   0   1      595.71      611.72      4.28 o 
  -1   0   1       19.60       18.21      0.60 o 
   0   0   1     1988.39     1946.95     10.33 o 
   1   0   1      386.34      364.77      3.82 o 
   2   0   1    13098.22    13608.86     53.18 o 
   5   0   1       25.98       26.79      1.76 o 
   6   0   1        0.83        0.20      1.23 o 
   7   0   1        7.41        8.24      1.74 o 
  -9   1   1        0.69       -3.52      2.35 o 
  -8   1   1        0.79       -0.09      2.07 o 
  -7   1   1        0.66        1.73      1.14 o 
  -6   1   1       10.43       12.92      2.43 o 
  -5   1   1        3.36        1.88      1.71 o 
  -4   1   1      157.27      151.45      3.83 o 
  -3   1   1       20.61       19.60      1.03 o 
  -2   1   1      310.44      307.28      2.57 o 
  -1   1   1      200.65      187.39      1.52 o 
   0   1   1      161.20      148.96      1.95 o 
   1   1   1       76.53       71.11      1.90 o 
   2   1   1      688.36      717.03      6.85 o 
   3   1   1       12.21       14.45      1.64 o 
   4   1   1     4652.85     4826.15     29.26 o 
   5   1   1       24.26       25.29      2.10 o 
   6   1   1     1362.95     1333.20     15.15 o 
   8   1   1       18.79       17.18      3.54 o 
   9   1   1        8.81        8.43      3.54 o 
  -9   2   1        0.37       -2.03      2.28 o 
  -8   2   1        8.88        8.73      2.65 o 
  -7   2   1        1.43        0.30      1.79 o 
  -6   2   1       40.83       40.78      4.74 o 
  -5   2   1       19.37       21.82      1.46 o 
  -4   2   1       57.75       58.27      1.87 o 
  -3   2   1       24.07       21.03      0.84 o 
  -2   2   1      257.01      231.72      2.19 o 
  -1   2   1      241.89      232.71      3.47 o 
   0   2   1     1205.26     1181.69      6.20 o 
   1   2   1       36.96       32.66      1.27 o 
   2   2   1       31.69       34.25      1.98 o 
   3   2   1        5.74        4.01      0.87 o 
   4   2   1        9.34        7.74      1.21 o 
   5   2   1        3.05        2.38      1.10 o 
   6   2   1      431.64      419.66     10.67 o 
   7   2   1        2.28        3.99      2.50 o 
   8   2   1      311.49      290.96     10.52 o 
  -9   3   1        0.02       -1.69      2.09 o 
  -8   3   1        0.00       -2.13      1.75 o 
  -7   3   1        3.06        1.98      2.03 o 
  -6   3   1       12.32        9.54      2.30 o 
  -5   3   1       38.87       36.54      1.69 o 
  -4   3   1       24.50       24.43      1.13 o 
  -3   3   1       18.28       19.58      0.88 o 
  -2   3   1      497.30      514.40      4.95 o 
  -1   3   1        4.20        7.18      0.99 o 
   0   3   1      638.22      691.01      5.43 o 
   1   3   1       44.82       45.81      1.47 o 
   2   3   1       35.37       32.57      1.36 o 
   3   3   1       79.28       70.95      2.14 o 
   4   3   1        0.01       -0.57      0.86 o 
   5   3   1       22.76       19.76      3.22 o 
   6   3   1       10.96        8.34      2.65 o 
   7   3   1        6.00        5.87      2.86 o 
   8   3   1       24.13       10.78      3.84 o 
  -9   4   1        0.87       -1.15      2.82 o 
  -8   4   1        0.54       -1.73      1.88 o 
  -7   4   1        6.98        8.90      2.71 o 
  -6   4   1       36.04       35.79      3.41 o 
  -5   4   1        1.77        1.86      0.97 o 
  -4   4   1        6.11        3.85      1.69 o 
  -3   4   1        0.05       -0.40      0.58 o 
  -2   4   1        3.03        7.61      1.06 o 
  -1   4   1       61.20       52.53      2.50 o 
   0   4   1      942.93     1035.61      7.48 o 
   1   4   1      152.13      153.13      2.87 o 
   2   4   1      650.40      678.57      6.05 o 
   3   4   1      127.70      121.02      5.14 o 
   4   4   1        0.00        1.15      1.54 o 
   5   4   1       32.39       38.46      4.40 o 
   6   4   1       16.27       16.86      3.50 o 
   7   4   1        0.63       -1.75      2.13 o 
  -9   5   1        2.05        2.88      3.18 o 
  -8   5   1       22.55       23.22      4.29 o 
  -7   5   1        2.46       -2.82      1.88 o 
  -6   5   1        7.19        6.53      2.50 o 
  -5   5   1       24.99       25.00      1.97 o 
  -4   5   1       45.88       37.57      2.03 o 
  -3   5   1        0.54       -0.08      1.37 o 
  -2   5   1        0.12        1.56      0.83 o 
  -1   5   1       17.17       20.60      1.53 o 
   0   5   1        7.25        8.20      1.77 o 
   1   5   1        9.42        9.97      1.23 o 
   2   5   1      229.94      241.62      7.28 o 
   3   5   1        1.67        2.60      1.71 o 
   4   5   1      262.14      248.94      8.34 o 
   5   5   1       17.46       12.19      2.90 o 
   6   5   1       19.43       22.73      4.12 o 
   7   5   1        5.12        4.08      2.90 o 
  -8   6   1        2.00        3.67      2.97 o 
  -7   6   1       11.63       14.49      3.48 o 
  -6   6   1        5.78        1.98      2.03 o 
  -5   6   1        6.56        4.11      2.50 o 
  -4   6   1        0.40       -2.32      2.54 o 
  -3   6   1        5.35        6.14      1.42 o 
  -2   6   1       58.67       62.79      2.50 o 
  -1   6   1       50.72       49.47      2.18 o 
   0   6   1       10.92        9.34      1.33 o 
   1   6   1       63.84       59.75      3.88 o 
   2   6   1        0.90        1.17      1.71 o 
   3   6   1       21.75       23.09      3.52 o 
   4   6   1       56.10       55.14      4.48 o 
   5   6   1        0.01       -0.94      2.13 o 
   6   6   1       76.96       63.89      5.59 o 
  -8   7   1        0.58       -0.28      2.80 o 
  -7   7   1        2.99        0.53      2.13 o 
  -6   7   1       21.19       25.31      4.05 o 
  -5   7   1       21.38       22.96      3.65 o 
  -4   7   1       47.53       47.49      2.63 o 
  -3   7   1        2.86        1.58      1.37 o 
  -2   7   1       76.88       73.51      2.95 o 
  -1   7   1        0.67       -0.49      1.46 o 
   0   7   1       61.02       70.85      4.40 o 
   1   7   1        0.24       -2.05      1.37 o 
   2   7   1        4.25        3.18      2.07 o 
   3   7   1        1.09        2.03      2.13 o 
   4   7   1        0.02        1.88      2.07 o 
   5   7   1        0.75       -0.17      2.33 o 
  -7   8   1        1.03       -1.69      2.30 o 
  -6   8   1        2.81       -2.67      2.52 o 
  -5   8   1        0.33       -0.96      2.07 o 
  -4   8   1        1.01       -0.88      1.40 o 
  -3   8   1        1.21       -1.52      1.23 o 
  -2   8   1       51.61       45.69      3.88 o 
  -1   8   1       18.63       16.43      3.20 o 
   0   8   1       85.87       70.40      4.93 o 
   1   8   1       37.98       46.33      4.91 o 
   2   8   1       14.50       16.20      3.39 o 
   3   8   1        8.11       12.19      3.33 o 
   4   8   1        0.74        1.22      2.56 o 
  -6   9   1        0.15       -1.41      2.52 o 
  -5   9   1        3.23        1.79      2.75 o 
  -4   9   1       16.96       15.81      3.31 o 
  -3   9   1        0.94        1.24      2.41 o 
  -2   9   1       28.08       26.53      4.25 o 
  -1   9   1        4.73        7.38      2.88 o 
   0   9   1        4.20       -1.56      1.92 o 
   1   9   1        4.74        1.69      2.75 o 
   2   9   1       53.43       44.90      4.52 o 
   3   9   1       19.25       19.93      4.12 o 
  -3  10   1        0.02        2.86      2.84 o 
  -2  10   1        0.11       -2.86      2.11 o 
  -1  10   1        1.64        1.15      2.60 o 
   0  10   1        6.05        1.81      3.01 o 
   1  10   1        4.77        1.73      3.18 o 
   1 -11   2        0.08       -0.51      2.82 o 
  -3 -10   2        0.77       -0.02      2.60 o 
  -2 -10   2        1.68        0.81      2.52 o 
  -1 -10   2        6.29        9.43      3.41 o 
   0 -10   2        0.18        0.34      2.50 o 
   1 -10   2        2.12        2.18      2.54 o 
   2 -10   2        9.03        8.77      3.07 o 
   3 -10   2        0.36       -1.52      2.60 o 
   4 -10   2        6.67        4.46      3.03 o 
  -4  -9   2        0.92        0.00      2.39 o 
  -3  -9   2        1.34        0.87      2.24 o 
  -2  -9   2       11.92       12.87      3.39 o 
  -1  -9   2        3.78        1.37      2.11 o 
   0  -9   2        4.14        7.45      2.95 o 
   1  -9   2        6.87        6.85      2.60 o 
   2  -9   2        0.02       -0.38      2.13 o 
   3  -9   2        2.27        2.16      2.30 o 
   4  -9   2        1.32        2.70      1.72 o 
   5  -9   2        6.94        5.86      4.11 o 
   6  -9   2        1.96       -1.12      1.93 o 
  -6  -8   2       19.95       27.72      4.93 o 
  -5  -8   2        6.11        6.30      3.09 o 
  -4  -8   2        0.00        0.81      2.24 o 
  -3  -8   2        0.02       -2.07      1.81 o 
  -2  -8   2        0.10       -2.60      1.75 o 
  -1  -8   2        6.32        2.43      1.98 o 
   0  -8   2        2.57        0.43      1.88 o 
   1  -8   2        2.72        2.22      1.79 o 
   2  -8   2        1.48        0.07      1.20 o 
   3  -8   2        1.19       -0.06      1.39 o 
   4  -8   2       23.76       24.71      5.37 o 
   5  -8   2        5.60        7.81      2.09 o 
   6  -8   2       13.08       12.83      2.42 o 
  -7  -7   2        4.38        6.49      3.67 o 
  -6  -7   2       19.69       28.08      4.55 o 
  -5  -7   2       28.53       32.18      4.48 o 
  -4  -7   2        4.97        4.10      2.50 o 
  -3  -7   2        6.96        3.73      2.01 o 
  -2  -7   2       12.87       18.12      3.07 o 
  -1  -7   2        0.00       -0.47      1.64 o 
   0  -7   2       29.63       28.15      3.48 o 
   1  -7   2       15.36       21.75      2.49 o 
   2  -7   2        6.78        8.94      2.34 o 
   3  -7   2        0.98        2.00      1.35 o 
   4  -7   2        8.61        6.63      1.78 o 
   5  -7   2        7.33        5.93      2.65 o 
   6  -7   2       15.67       15.28      2.31 o 
   7  -7   2        0.08       -2.01      2.43 o 
  -7  -6   2        0.02       -1.37      2.52 o 
  -6  -6   2        3.95        6.85      2.71 o 
  -5  -6   2        1.63        0.47      2.13 o 
  -4  -6   2       16.69       18.91      3.16 o 
  -3  -6   2        5.21        4.35      1.92 o 
  -2  -6   2       18.97       13.12      2.45 o 
  -1  -6   2        9.94       11.12      2.24 o 
   0  -6   2        5.07        8.95      1.17 o 
   1  -6   2        3.18        1.86      0.90 o 
   2  -6   2        3.56        3.71      1.10 o 
   3  -6   2       33.68       33.14      3.30 o 
   4  -6   2       17.84       16.98      2.06 o 
   5  -6   2        5.19        6.93      1.70 o 
   6  -6   2        0.49        0.00      2.13 o 
   7  -6   2        0.53       -3.49      2.33 o 
   8  -6   2        1.08        1.92      3.14 o 
  -8  -5   2        1.14        0.51      2.80 o 
  -7  -5   2        0.80       -1.11      2.37 o 
  -6  -5   2       10.17        7.73      2.54 o 
  -5  -5   2        2.16        1.15      1.96 o 
  -4  -5   2        0.66        0.09      1.56 o 
  -3  -5   2       10.20        8.86      1.98 o 
  -2  -5   2       28.63       25.33      2.35 o 
  -1  -5   2        9.40        7.41      1.73 o 
   0  -5   2       18.54       21.42      1.31 o 
   1  -5   2        4.73        2.90      1.74 o 
   2  -5   2        7.57       10.28      2.32 o 
   3  -5   2       31.92       28.54      2.25 o 
   4  -5   2        3.06        0.91      1.21 o 
   5  -5   2       68.96       73.84      3.22 o 
   6  -5   2        8.28        4.89      2.37 o 
   7  -5   2        6.22        2.99      2.45 o 
   8  -5   2        0.14       -1.86      2.35 o 
  -8  -4   2       14.61       17.31      3.63 o 
  -7  -4   2        0.09       -1.39      1.81 o 
  -6  -4   2        0.01       -1.02      1.60 o 
  -5  -4   2       33.88       29.73      2.82 o 
  -4  -4   2       19.22       14.77      2.30 o 
  -3  -4   2       70.12       66.84      3.50 o 
  -2  -4   2        1.21        0.38      0.98 o 
  -1  -4   2       73.90       79.31      1.22 o 
   0  -4   2       41.34       37.70      1.45 o 
   1  -4   2        4.19        5.03      0.55 o 
   2  -4   2       96.95      105.91      2.81 o 
   3  -4   2       64.60       58.60      2.43 o 
   4  -4   2      171.36      169.31      4.12 o 
   5  -4   2        3.38        1.26      1.73 o 
   6  -4   2       41.72       37.22      3.59 o 
   7  -4   2        6.96        8.22      2.90 o 
  -7  -3   2        9.62       11.91      2.65 o 
  -6  -3   2       50.98       47.01      3.37 o 
  -5  -3   2        0.33       -1.30      1.00 o 
  -4  -3   2      109.39      106.34      4.12 o 
  -3  -3   2        0.47        0.45      0.90 o 
  -2  -3   2      181.00      174.84      4.40 o 
  -1  -3   2      183.40      173.90      2.10 o 
   0  -3   2      180.93      178.98      2.57 o 
   1  -3   2      207.15      193.27      1.89 o 
   2  -3   2        9.44       10.87      1.14 o 
   3  -3   2      386.95      392.25      6.54 o 
   4  -3   2        0.36       -0.58      1.22 o 
   5  -3   2      122.87      122.45      5.36 o 
   6  -3   2       57.68       53.44      4.20 o 
   7  -3   2        0.29       -1.69      1.90 o 
   8  -3   2       39.18       40.41      3.77 o 
  -9  -2   2        0.97        7.92      2.97 o 
  -7  -2   2       44.09       46.95      3.48 o 
  -6  -2   2        0.58       -0.47      1.24 o 
  -5  -2   2       91.02       89.17      2.34 o 
  -4  -2   2       14.06       13.11      2.62 o 
  -3  -2   2       40.77       39.69      1.16 o 
  -2  -2   2       53.83       53.38      1.12 o 
  -1  -2   2      907.66      906.09      5.29 o 
   0  -2   2      393.06      386.54      3.37 o 
   1  -2   2     1276.73     1264.76     10.50 o 
   2  -2   2       58.41       56.52      2.07 o 
   3  -2   2      199.44      187.39      5.10 o 
   4  -2   2       84.46       91.00      4.12 o 
   5  -2   2       66.56       66.54      3.88 o 
   7  -2   2        5.28        4.30      1.63 o 
   8  -2   2        4.06        4.64      4.03 o 
  -9  -1   2        0.18        1.75      1.96 o 
  -8  -1   2        0.01       -0.04      1.86 o 
  -7  -1   2       11.33       12.54      3.07 o 
  -6  -1   2       21.63       23.67      2.64 o 
  -5  -1   2      237.45      226.43      5.14 o 
  -4  -1   2       82.56       76.61      1.93 o 
  -3  -1   2       10.49        9.49      1.75 o 
  -2  -1   2      162.29      151.94      1.76 o 
  -1  -1   2     1018.82      975.65      4.06 o 
   0  -1   2      281.48      270.46      2.11 o 
   1  -1   2       72.34       67.59      1.30 o 
   2  -1   2       36.82       34.73      1.38 o 
   3  -1   2      139.97      131.55      2.96 o 
   4  -1   2       12.91       16.09      1.57 o 
   5  -1   2        1.40       -0.28      0.86 o 
   6  -1   2        0.19       -0.62      1.15 o 
   7  -1   2        0.10       -1.23      1.30 o 
   8  -1   2        0.13       -1.51      1.67 o 
  -8   0   2        8.43        8.34      4.03 o 
  -7   0   2        8.17        6.23      3.29 o 
  -6   0   2        0.69       -1.09      0.84 o 
  -5   0   2       24.77       23.40      1.50 o 
  -4   0   2       11.13       12.92      1.24 o 
  -3   0   2      130.13      112.84      1.62 o 
  -2   0   2      155.48      165.89      2.49 o 
  -1   0   2      793.12      796.77      4.75 o 
   0   0   2      201.93      231.61      3.65 o 
   1   0   2     2234.21     2145.00     12.44 o 
   2   0   2        9.64        8.69      1.37 o 
   3   0   2        8.87       11.83      1.21 o 
   4   0   2       85.25       87.16      3.56 o 
   5   0   2       18.55       20.70      1.89 o 
   6   0   2       49.42       44.04      2.41 o 
   7   0   2        0.14       -2.01      2.09 o 
  -9   1   2       10.22        7.73      2.97 o 
  -8   1   2       11.54        6.70      2.37 o 
  -7   1   2       27.16       29.97      2.20 o 
  -6   1   2       64.78       67.37      2.58 o 
  -5   1   2       71.51       75.78      2.46 o 
  -4   1   2       70.39       72.83      2.14 o 
  -3   1   2      192.82      192.59      3.03 o 
  -2   1   2       20.11       25.98      1.44 o 
  -1   1   2      219.88      194.68      1.82 o 
   0   1   2      325.50      323.29      4.63 o 
   1   1   2       76.90       81.54      2.54 o 
   2   1   2      141.89      143.94      3.61 o 
   3   1   2      158.51      153.29      4.27 o 
   4   1   2       17.05       15.66      2.26 o 
   5   1   2        0.24        0.38      1.64 o 
   6   1   2      253.70      247.55      7.32 o 
   8   1   2      152.04      142.83      7.70 o 
  -9   2   2        1.54       -0.47      2.33 o 
  -8   2   2        0.28       -0.73      1.79 o 
  -7   2   2        7.92        8.45      2.33 o 
  -6   2   2        1.50        0.38      0.88 o 
  -5   2   2       65.40       71.23      2.36 o 
  -4   2   2        2.59        1.01      0.96 o 
  -3   2   2       50.05       45.31      1.14 o 
  -2   2   2      157.07      149.50      1.86 o 
  -1   2   2      128.44      120.23      2.26 o 
   0   2   2      306.57      268.17      3.29 o 
   1   2   2        1.68       -0.15      0.65 o 
   2   2   2      112.04      118.08      2.66 o 
   3   2   2       13.75       12.09      1.48 o 
   4   2   2        2.16        2.77      1.65 o 
   5   2   2       12.94       12.46      1.96 o 
   6   2   2        2.65        3.63      2.26 o 
   7   2   2        0.52       -0.09      2.16 o 
   8   2   2       79.11       73.50      6.17 o 
  -9   3   2        2.37        0.28      2.62 o 
  -8   3   2        1.98       -1.15      1.90 o 
  -7   3   2        3.61        3.54      2.13 o 
  -6   3   2       33.73       28.98      3.46 o 
  -5   3   2        4.29        5.29      1.50 o 
  -4   3   2      157.39      158.31      2.42 o 
  -3   3   2        5.07        4.78      0.65 o 
  -2   3   2      502.05      521.66      5.05 o 
  -1   3   2      209.34      207.74      3.25 o 
   0   3   2      378.92      385.41      4.45 o 
   1   3   2      190.66      184.92      3.22 o 
   2   3   2       26.62       22.70      1.38 o 
   3   3   2       27.43       25.18      1.63 o 
   4   3   2       11.40       14.14      1.77 o 
   5   3   2        1.92        0.77      1.94 o 
   6   3   2        0.26       -2.07      1.75 o 
   7   3   2        0.00       -1.73      2.45 o 
  -9   4   2       12.60       12.29      3.84 o 
  -8   4   2       28.94       28.77      4.42 o 
  -7   4   2        0.29       -2.11      1.84 o 
  -6   4   2       31.28       34.59      3.95 o 
  -5   4   2        9.00        9.25      1.32 o 
  -4   4   2        4.86        3.34      0.90 o 
  -3   4   2       30.68       26.88      2.76 o 
  -2   4   2        0.01       -0.19      0.69 o 
  -1   4   2       31.75       26.94      1.48 o 
   0   4   2       46.41       46.67      1.84 o 
   1   4   2       18.81       18.29      1.47 o 
   2   4   2        0.73        0.79      0.76 o 
   3   4   2        0.11        1.96      1.58 o 
   4   4   2       56.84       56.06      4.20 o 
   5   4   2        2.81        1.49      1.94 o 
   6   4   2        2.77        4.23      2.39 o 
   7   4   2        3.12        1.26      2.58 o 
  -9   5   2       50.04       54.59      5.25 o 
  -8   5   2       12.53       11.46      3.65 o 
  -7   5   2       30.42       28.77      4.18 o 
  -6   5   2       65.38       65.35      4.63 o 
  -5   5   2        0.52       -1.17      1.73 o 
  -4   5   2       61.36       57.61      2.40 o 
  -3   5   2       24.48       20.95      1.66 o 
  -2   5   2       22.05       22.68      1.66 o 
  -1   5   2       30.61       28.05      1.67 o 
   0   5   2       63.74       62.66      2.30 o 
   1   5   2        8.33        9.95      2.10 o 
   2   5   2        1.11       -0.43      1.28 o 
   3   5   2        4.74        5.08      2.11 o 
   4   5   2        5.61        4.18      2.13 o 
   5   5   2        6.54        2.41      2.39 o 
   6   5   2       38.30       42.85      5.61 o 
  -8   6   2        9.04       14.32      4.01 o 
  -7   6   2        6.18        4.16      2.75 o 
  -6   6   2        0.44       -0.47      2.05 o 
  -5   6   2       10.90        4.95      2.33 o 
  -4   6   2       60.34       52.66      4.17 o 
  -3   6   2        0.53        0.51      1.08 o 
  -2   6   2      125.70      134.34      3.63 o 
  -1   6   2       13.62       12.88      1.66 o 
   0   6   2        0.04        0.59      0.91 o 
   1   6   2        7.47        9.28      2.41 o 
   2   6   2       13.95       12.57      3.01 o 
   3   6   2        0.22       -0.04      1.79 o 
   4   6   2        0.57       -1.73      1.98 o 
   5   6   2        0.25        0.17      2.13 o 
   6   6   2        2.19        0.62      2.73 o 
  -8   7   2        1.94        2.52      2.90 o 
  -7   7   2        0.64       -0.53      2.39 o 
  -6   7   2       11.72        9.62      3.03 o 
  -5   7   2        0.60        0.19      2.13 o 
  -4   7   2       20.69       25.50      2.45 o 
  -3   7   2       17.72       15.65      2.45 o 
  -2   7   2        0.17       -1.66      1.11 o 
  -1   7   2       42.98       41.25      2.39 o 
   0   7   2       13.79       20.25      3.16 o 
   1   7   2        5.01        7.49      2.75 o 
   2   7   2        1.81       -0.15      2.05 o 
   3   7   2        0.07        0.49      2.24 o 
   4   7   2        5.29        7.51      3.24 o 
   5   7   2        0.41       -2.07      2.35 o 
  -7   8   2        4.56        4.91      3.46 o 
  -6   8   2        3.39        5.53      3.07 o 
  -5   8   2        1.59        2.92      2.43 o 
  -4   8   2        5.08        4.61      2.35 o 
  -3   8   2        0.48       -1.56      1.33 o 
  -2   8   2       29.67       31.22      4.14 o 
  -1   8   2        3.91       -0.79      2.16 o 
   0   8   2       30.71       37.84      4.89 o 
   1   8   2        6.12        2.30      2.52 o 
   2   8   2       10.78       12.27      3.39 o 
   3   8   2        0.29       -3.12      2.37 o 
   4   8   2        4.81        0.68      2.69 o 
  -6   9   2       19.24       42.77      5.66 o 
  -5   9   2        0.01       -0.41      2.65 o 
  -4   9   2        7.42       15.15      3.56 o 
  -3   9   2        0.01       -1.09      2.20 o 
  -2   9   2        0.54        2.43      2.52 o 
  -1   9   2        1.61       -2.39      2.03 o 
   0   9   2        0.08       -1.86      2.52 o 
   1   9   2        0.02       -2.18      1.90 o 
   2   9   2        4.97        5.10      3.12 o 
  -2  10   2        1.34       -0.06      3.22 o 
  -1  10   2        0.37        2.33      3.03 o 
   0  10   2        1.85        2.97      3.09 o 
   1 -11   3        3.02        3.07      3.16 o 
  -3 -10   3        6.06        7.38      3.16 o 
  -2 -10   3        0.64        0.30      2.28 o 
  -1 -10   3        8.00        5.12      2.77 o 
   0 -10   3       21.70       24.93      4.29 o 
   1 -10   3        0.05       -1.88      2.45 o 
   2 -10   3        3.48        2.33      2.92 o 
   3 -10   3        3.15        3.09      2.69 o 
   4 -10   3        1.42        3.03      3.09 o 
  -5  -9   3       23.91       33.74      5.19 o 
  -4  -9   3       15.03       18.67      3.97 o 
  -3  -9   3        0.73       -1.60      2.16 o 
  -2  -9   3        0.11        0.09      2.09 o 
  -1  -9   3        2.77        3.14      2.43 o 
   0  -9   3        7.90        6.06      2.58 o 
   1  -9   3        0.38       -2.03      1.81 o 
   2  -9   3        0.03       -0.09      2.30 o 
   3  -9   3        2.84        0.73      2.37 o 
   4  -9   3        0.22       -0.24      1.67 o 
   5  -9   3        4.56        1.13      1.80 o 
  -6  -8   3      233.15      227.73      9.58 o 
  -5  -8   3       50.69       54.08      4.84 o 
  -4  -8   3      100.92       96.48      6.12 o 
  -3  -8   3       59.23       61.80      4.74 o 
  -2  -8   3        2.95        1.86      2.09 o 
  -1  -8   3        0.68       -0.13      1.73 o 
   0  -8   3        0.02       -1.79      1.60 o 
   1  -8   3       23.36       22.07      3.65 o 
   2  -8   3       37.16       36.50      3.09 o 
   3  -8   3        0.75        1.74      1.39 o 
   4  -8   3       15.23       21.99      3.73 o 
   5  -8   3        0.09       -1.63      1.59 o 
   6  -8   3        0.03       -1.89      1.84 o 
  -7  -7   3        1.47       -1.75      2.73 o 
  -6  -7   3       61.56       63.92      5.23 o 
  -5  -7   3        3.64        3.56      2.39 o 
  -4  -7   3      456.33      490.49     11.76 o 
  -3  -7   3      130.82      136.28      6.27 o 
  -2  -7   3      315.13      326.13      9.26 o 
  -1  -7   3      213.75      220.98      7.47 o 
   0  -7   3        0.74       -1.96      1.39 o 
   1  -7   3       12.22       11.36      1.63 o 
   2  -7   3       20.54       23.53      3.79 o 
   3  -7   3        2.86        3.79      1.42 o 
   4  -7   3        0.01       -1.78      1.21 o 
   5  -7   3        0.29       -1.19      1.34 o 
   6  -7   3        1.33        2.18      1.89 o 
   7  -7   3        0.03       -1.47      2.33 o 
  -7  -6   3        0.09       -0.79      2.43 o 
  -6  -6   3        3.69        5.53      2.77 o 
  -5  -6   3        0.83       -0.68      1.88 o 
  -4  -6   3        0.03       -0.98      1.49 o 
  -3  -6   3        9.61        9.11      2.30 o 
  -2  -6   3       52.98       48.32      3.52 o 
  -1  -6   3      145.70      148.77      5.61 o 
   0  -6   3       28.81       32.72      4.19 o 
   1  -6   3      165.89      171.99      3.88 o 
   2  -6   3        7.74        5.88      1.33 o 
   3  -6   3        1.50        1.06      1.14 o 
   4  -6   3       30.76       33.86      2.85 o 
   5  -6   3        2.18        0.37      1.48 o 
   6  -6   3        2.24       -2.48      2.28 o 
   7  -6   3        0.10        0.55      2.56 o 
  -7  -5   3       16.69       18.95      3.52 o 
  -6  -5   3        0.03       -0.23      1.81 o 
  -5  -5   3        0.71        0.11      1.37 o 
  -4  -5   3        2.93        1.92      1.39 o 
  -3  -5   3        7.23        8.28      1.96 o 
  -2  -5   3       87.37       86.96      4.03 o 
  -1  -5   3        1.59        1.87      0.68 o 
   0  -5   3      111.02      109.01      1.74 o 
   1  -5   3        7.57        5.69      1.12 o 
   2  -5   3       11.09       10.11      1.46 o 
   3  -5   3        8.97        9.24      1.84 o 
   4  -5   3        1.27        1.04      1.09 o 
   5  -5   3        0.02       -0.06      1.27 o 
   6  -5   3        0.05       -0.73      2.13 o 
   8  -5   3        0.33       -3.15      2.10 o 
  -9  -4   3        3.46        5.02      3.07 o 
  -7  -4   3       65.22       61.57      4.33 o 
  -6  -4   3       99.86      101.11      4.99 o 
  -5  -4   3      103.15      114.15      4.87 o 
  -4  -4   3        0.64        1.37      1.20 o 
  -3  -4   3       26.60       23.28      2.09 o 
  -2  -4   3      168.91      180.07      2.23 o 
  -1  -4   3      224.42      231.33      2.64 o 
   0  -4   3        9.26        8.30      0.87 o 
   1  -4   3       47.18       43.58      1.06 o 
   2  -4   3       71.66       72.63      3.05 o 
   3  -4   3       12.89        8.92      1.39 o 
   4  -4   3       13.48       11.88      1.76 o 
   5  -4   3        0.05        0.00      1.58 o 
   7  -4   3        0.29       -0.30      1.60 o 
   8  -4   3        0.20       -0.74      1.98 o 
  -9  -3   3        0.45        4.40      2.67 o 
  -8  -3   3        0.02        1.22      1.94 o 
  -7  -3   3        1.23        1.13      1.66 o 
  -6  -3   3       42.18       38.46      3.01 o 
  -5  -3   3       89.54       87.39      3.88 o 
  -4  -3   3      232.79      255.77      3.10 o 
  -3  -3   3       73.02       72.99      1.50 o 
  -2  -3   3       61.26       60.20      1.26 o 
  -1  -3   3      420.25      454.94      3.47 o 
   0  -3   3      181.10      192.18      3.04 o 
   1  -3   3      510.34      547.29      4.47 o 
   2  -3   3        2.91        4.12      0.73 o 
   3  -3   3       58.09       54.32      2.30 o 
   4  -3   3       42.46       42.20      2.28 o 
   5  -3   3        0.30       -0.82      1.19 o 
   6  -3   3       13.49       16.10      2.28 o 
   7  -3   3        9.36        8.11      2.21 o 
   8  -3   3        4.75        2.27      2.17 o 
  -9  -2   3        0.04        1.05      2.33 o 
  -8  -2   3        3.70        0.41      2.20 o 
  -7  -2   3        5.36        6.00      2.45 o 
  -6  -2   3        1.32        1.12      0.97 o 
  -5  -2   3        0.16        0.01      0.57 o 
  -4  -2   3        2.07        2.06      0.59 o 
  -3  -2   3      313.46      299.06      5.46 o 
  -2  -2   3      586.73      605.22      3.86 o 
  -1  -2   3      352.96      353.16      2.92 o 
   0  -2   3      799.29      846.39      4.61 o 
   1  -2   3        0.91       -0.43      0.46 o 
   2  -2   3       33.11       31.23      1.29 o 
   3  -2   3       11.98       12.00      1.35 o 
   4  -2   3        8.30        8.11      1.55 o 
   5  -2   3        8.36        7.81      1.49 o 
   6  -2   3        1.50        1.16      1.46 o 
   7  -2   3        6.76        7.18      2.11 o 
   8  -2   3        0.01        0.18      1.90 o 
  -9  -1   3       27.63       33.10      4.57 o 
  -8  -1   3        0.71        0.11      1.84 o 
  -7  -1   3       14.36       13.62      1.92 o 
  -6  -1   3        0.20        0.20      0.65 o 
  -5  -1   3       18.81       17.21      1.10 o 
  -4  -1   3        4.29        5.04      0.70 o 
  -3  -1   3      517.35      506.16      3.61 o 
  -2  -1   3      273.54      280.86      2.46 o 
  -1  -1   3     2235.75     2236.07      7.28 o 
   0  -1   3        1.35        5.01      0.76 o 
   1  -1   3      338.64      341.92      5.70 o 
   2  -1   3       32.30       32.59      2.13 o 
   3  -1   3       50.47       45.63      2.82 o 
   4  -1   3        6.69        6.85      1.28 o 
   5  -1   3       52.00       56.44      2.58 o 
   6  -1   3        1.81        1.71      1.33 o 
   7  -1   3        5.57       11.89      3.33 o 
   8  -1   3        0.08        1.17      2.90 o 
  -9   0   3       57.81       59.84      4.59 o 
  -8   0   3       48.90       39.77      2.51 o 
  -7   0   3      249.06      245.93      6.07 o 
  -6   0   3        1.66        0.46      0.95 o 
  -5   0   3      222.22      218.28      2.93 o 
  -4   0   3       15.29       15.47      1.95 o 
  -3   0   3       14.01       13.92      0.58 o 
  -2   0   3      207.36      222.63      3.17 o 
  -1   0   3      620.10      613.78      4.96 o 
   0   0   3      518.33      517.83      6.62 o 
   1   0   3      549.88      517.66      7.02 o 
   2   0   3       57.93       53.61      2.67 o 
   3   0   3       49.98       47.10      2.82 o 
   4   0   3        2.14        3.22      1.60 o 
   5   0   3       17.82       19.97      2.90 o 
   6   0   3        0.25        1.47      2.07 o 
   7   0   3        4.00        5.53      2.71 o 
  -9   1   3        0.06       -2.18      1.98 o 
  -8   1   3       13.13       12.01      1.92 o 
  -7   1   3       63.79       57.45      2.67 o 
  -6   1   3       66.88       69.48      2.68 o 
  -5   1   3      545.19      576.61     15.18 o 
  -4   1   3       81.89       87.86      2.48 o 
  -3   1   3      162.79      166.32      3.08 o 
  -2   1   3      111.93      110.20      1.36 o 
  -1   1   3      507.21      525.05      6.96 o 
   0   1   3        3.74        2.65      0.87 o 
   1   1   3        0.09       -0.53      0.81 o 
   2   1   3        5.18        9.52      1.62 o 
   3   1   3       20.43       14.38      2.11 o 
   4   1   3       16.31       18.33      2.52 o 
   5   1   3       51.00       52.01      3.67 o 
   6   1   3        0.02       -2.50      1.66 o 
   8   1   3        6.75        0.62      2.95 o 
 -10   2   3        2.57        1.49      3.05 o 
  -9   2   3        0.02       -1.52      2.28 o 
  -8   2   3        0.83       -0.11      2.01 o 
  -7   2   3       14.13       13.71      1.82 o 
  -6   2   3       12.55       11.61      1.60 o 
  -5   2   3        0.10       -0.09      0.72 o 
  -4   2   3      107.12      104.72      2.76 o 
  -3   2   3      472.18      527.88      3.61 o 
  -2   2   3      497.70      549.38      4.52 o 
  -1   2   3      185.21      186.50      2.89 o 
   0   2   3      370.82      368.44      8.64 o 
   1   2   3      137.33      130.99      2.86 o 
   2   2   3        8.87        7.98      1.66 o 
   3   2   3        0.30       -0.70      1.32 o 
   4   2   3        1.05        0.98      1.60 o 
   5   2   3        4.32        4.22      1.64 o 
   6   2   3        3.47       -0.26      1.98 o 
   7   2   3        6.14        4.57      2.75 o 
  -9   3   3       16.85       17.16      3.73 o 
  -8   3   3       17.58       12.80      3.12 o 
  -7   3   3       17.96       15.34      2.88 o 
  -6   3   3       22.02       24.40      2.02 o 
  -5   3   3        0.80        0.82      0.86 o 
  -4   3   3        0.34        0.79      0.56 o 
  -3   3   3       35.68       32.49      2.06 o 
  -2   3   3       33.78       33.99      2.38 o 
  -1   3   3      116.46      124.16      2.73 o 
   0   3   3        2.16        1.07      0.74 o 
   1   3   3       52.62       49.56      1.98 o 
   2   3   3        1.61        0.91      0.87 o 
   3   3   3       26.50       27.86      1.98 o 
   4   3   3        9.71       12.18      1.86 o 
   5   3   3        4.56        4.97      2.41 o 
   6   3   3        1.37       -0.92      2.16 o 
   7   3   3        0.03        1.96      2.82 o 
  -9   4   3      218.10      237.42      9.71 o 
  -8   4   3       28.11       30.41      4.57 o 
  -7   4   3      119.82      131.39      6.40 o 
  -6   4   3        5.04        2.33      1.86 o 
  -5   4   3       33.00       34.72      3.40 o 
  -4   4   3        9.00        8.93      1.22 o 
  -3   4   3        0.86        0.21      0.71 o 
  -2   4   3      110.78      111.48      2.81 o 
  -1   4   3      142.87      141.82      5.06 o 
   0   4   3      162.74      155.77      3.46 o 
   1   4   3       19.37       21.80      3.35 o 
   2   4   3       39.13       37.53      2.01 o 
   3   4   3        1.18        1.26      1.73 o 
   4   4   3        2.79        2.07      2.16 o 
   5   4   3        4.79        7.98      2.82 o 
   6   4   3        0.17        0.45      2.50 o 
  -9   5   3       23.96       19.65      4.23 o 
  -8   5   3       36.87       45.95      5.40 o 
  -7   5   3      464.62      493.70     12.53 o 
  -6   5   3      105.57      124.16      6.25 o 
  -5   5   3      469.36      504.45     11.27 o 
  -4   5   3      116.12      117.95      3.33 o 
  -3   5   3        3.37        2.18      1.12 o 
  -2   5   3       62.59       60.72      2.41 o 
  -1   5   3        1.03        0.11      0.82 o 
   0   5   3       20.28       21.84      3.51 o 
   1   5   3       20.88       21.71      2.67 o 
   2   5   3        1.55       -0.36      1.62 o 
   3   5   3        3.62        1.45      2.16 o 
   4   5   3        0.15       -0.55      1.88 o 
   5   5   3        0.08        1.86      2.30 o 
   6   5   3        0.33        0.60      2.43 o 
  -8   6   3        2.13       -0.70      2.60 o 
  -7   6   3        2.73        3.44      2.71 o 
  -6   6   3        1.98       -0.17      1.81 o 
  -5   6   3      250.82      258.41      8.49 o 
  -4   6   3       16.64       20.81      3.37 o 
  -3   6   3      312.85      313.31      5.70 o 
  -2   6   3       80.13       83.71      3.08 o 
  -1   6   3        8.48        8.01      1.74 o 
   0   6   3       62.12       59.22      3.33 o 
   1   6   3       13.34       11.40      2.69 o 
   2   6   3        7.35        7.15      2.67 o 
   3   6   3        5.54        5.66      2.58 o 
   4   6   3        0.40       -0.38      1.86 o 
   5   6   3        0.63       -0.13      2.09 o 
  -8   7   3        1.74        1.77      3.03 o 
  -7   7   3        0.10        0.06      2.56 o 
  -6   7   3       10.61       13.00      3.33 o 
  -5   7   3        9.93       15.22      3.41 o 
  -4   7   3       42.54       41.23      3.78 o 
  -3   7   3        2.50       -0.08      1.41 o 
  -2   7   3        2.42       -0.16      1.42 o 
  -1   7   3       38.00       39.63      4.37 o 
   0   7   3       26.41       17.31      3.20 o 
   1   7   3       19.18       15.90      3.37 o 
   2   7   3       44.26       44.96      4.44 o 
   3   7   3        0.19       -2.24      2.45 o 
   4   7   3        7.40        2.45      2.92 o 
  -7   8   3        0.00       -2.48      2.67 o 
  -6   8   3        2.61        1.09      2.77 o 
  -5   8   3        5.84        9.52      3.14 o 
  -4   8   3        4.10        5.98      2.69 o 
  -3   8   3        0.01        0.17      2.09 o 
  -2   8   3       24.02       27.32      3.97 o 
  -1   8   3        2.76        3.52      2.90 o 
   0   8   3       10.40        6.00      2.75 o 
   1   8   3        1.88       -1.75      2.45 o 
   2   8   3        0.01       -0.66      2.80 o 
   3   8   3       12.40       13.81      3.97 o 
  -5   9   3        3.31        5.78      3.33 o 
  -4   9   3        4.17       12.33      3.41 o 
  -2   9   3       10.78       14.70      3.73 o 
  -1   9   3        6.16        7.47      3.03 o 
   0   9   3        8.75       11.50      3.76 o 
   1   9   3        0.69       -2.28      2.71 o 
  -3 -10   4        0.17       -0.47      2.58 o 
  -2 -10   4        7.40        9.56      3.24 o 
  -1 -10   4        6.89        4.44      2.71 o 
   0 -10   4        0.12       -0.43      2.20 o 
   1 -10   4        6.21        5.51      3.18 o 
   3 -10   4        0.28        2.13      2.54 o 
  -5  -9   4       26.13       25.99      4.89 o 
  -4  -9   4        7.77        6.27      3.41 o 
  -3  -9   4       38.64       44.77      5.25 o 
  -2  -9   4       18.93       17.05      3.56 o 
  -1  -9   4       24.34       29.13      4.25 o 
   0  -9   4        0.46       -2.65      1.84 o 
   1  -9   4       12.49       12.10      3.35 o 
   2  -9   4        2.14       -1.49      1.94 o 
   3  -9   4        7.45        4.78      2.86 o 
   4  -9   4       13.65       19.27      3.88 o 
   5  -9   4        0.43        0.98      2.80 o 
  -6  -8   4       64.33       62.08      5.55 o 
  -5  -8   4       17.91       23.86      4.31 o 
  -4  -8   4      406.19      438.79     11.97 o 
  -3  -8   4      101.08       99.17      5.85 o 
  -2  -8   4      163.56      166.76      7.30 o 
  -1  -8   4      144.70      149.98      6.77 o 
   0  -8   4       42.24       40.23      3.97 o 
   1  -8   4       25.31       31.69      4.12 o 
   2  -8   4       27.98       25.55      2.48 o 
   3  -8   4        4.32        2.03      2.48 o 
   4  -8   4        5.98        7.41      2.97 o 
   5  -8   4        1.93       -0.02      2.43 o 
   6  -8   4        0.64       -0.36      1.53 o 
  -7  -7   4        0.04       -3.18      2.33 o 
  -6  -7   4       20.90       28.70      4.16 o 
  -5  -7   4        1.18       -0.34      1.92 o 
  -4  -7   4       78.10       92.04      5.46 o 
  -3  -7   4        2.52        4.05      2.28 o 
  -2  -7   4     1248.47     1313.94     12.17 o 
  -1  -7   4      111.96      113.12      3.51 o 
   0  -7   4     1001.69     1052.40     16.37 o 
   1  -7   4      248.42      251.79      4.00 o 
   2  -7   4        8.79        7.20      2.34 o 
   3  -7   4       48.38       46.05      4.14 o 
   4  -7   4       21.81       18.74      3.50 o 
   5  -7   4        5.62        2.66      2.66 o 
   6  -7   4        0.45       -1.02      2.62 o 
  -8  -6   4        0.82        3.33      2.99 o 
  -7  -6   4        0.56       -1.88      1.75 o 
  -6  -6   4        3.28       -0.64      1.98 o 
  -5  -6   4        1.94        0.75      1.56 o 
  -4  -6   4       10.84       12.51      2.60 o 
  -3  -6   4        2.83        2.54      1.77 o 
  -2  -6   4       35.92       37.37      2.11 o 
  -1  -6   4        5.04        7.01      3.04 o 
   0  -6   4     1105.32     1117.40      6.93 o 
   1  -6   4      146.27      151.73      3.03 o 
   2  -6   4      896.67      927.69      7.82 o 
   3  -6   4      315.15      324.37      6.98 o 
   4  -6   4       30.90       33.93      2.41 o 
   5  -6   4       75.33       65.20      2.81 o 
   6  -6   4       17.06       23.66      6.21 o 
   7  -6   4        0.21       -1.93      2.07 o 
  -8  -5   4       23.50       34.25      4.82 o 
  -7  -5   4        3.84        3.50      2.16 o 
  -6  -5   4        6.27        6.79      2.22 o 
  -5  -5   4        9.20       13.83      2.48 o 
  -4  -5   4       17.81       17.39      2.67 o 
  -3  -5   4        1.62        0.98      0.95 o 
  -2  -5   4       21.20       22.45      2.64 o 
  -1  -5   4        9.45        9.42      0.92 o 
   0  -5   4       89.83       87.22      1.96 o 
   1  -5   4        4.17        5.68      0.90 o 
   2  -5   4       32.91       31.87      1.56 o 
   3  -5   4       18.05       16.09      1.61 o 
   4  -5   4      104.90      113.29      4.39 o 
   5  -5   4       71.60       73.05      3.38 o 
   6  -5   4       14.18       13.89      3.01 o 
   7  -5   4       22.54       22.71      3.05 o 
  -9  -4   4        0.15        1.79      2.77 o 
  -8  -4   4        6.98        9.48      3.20 o 
  -7  -4   4        2.12        4.20      2.30 o 
  -6  -4   4      263.54      262.51      5.67 o 
  -5  -4   4       53.58       54.46      2.58 o 
  -4  -4   4      456.31      463.66      6.46 o 
  -3  -4   4      289.44      320.43      3.13 o 
  -2  -4   4       27.03       26.01      1.48 o 
  -1  -4   4      103.96      114.14      2.09 o 
   0  -4   4        0.78       -0.04      0.48 o 
   1  -4   4       15.73       15.41      0.87 o 
   2  -4   4       41.24       38.67      1.62 o 
   3  -4   4        0.14       -0.60      0.71 o 
   4  -4   4        9.80        7.62      1.57 o 
   5  -4   4        2.30        2.46      1.50 o 
   6  -4   4        2.84        1.02      1.59 o 
   7  -4   4        2.30       -0.65      1.95 o 
  -9  -3   4        0.02        1.05      2.26 o 
  -8  -3   4        4.64        4.87      2.37 o 
  -7  -3   4        0.41        0.32      1.66 o 
  -6  -3   4        5.32        4.45      1.60 o 
  -5  -3   4       13.22       14.27      2.08 o 
  -4  -3   4      536.65      557.41      4.52 o 
  -3  -3   4      235.23      264.74      3.00 o 
  -2  -3   4     1191.97     1367.16     10.97 o 
  -1  -3   4      953.71     1037.44      5.88 o 
   0  -3   4       81.62       82.88      2.83 o 
   1  -3   4       60.83       72.16      2.31 o 
   2  -3   4       98.40      100.15      2.33 o 
   3  -3   4      112.42      115.34      5.40 o 
   4  -3   4       24.24       23.71      2.69 o 
   5  -3   4       26.12       34.16      2.81 o 
   6  -3   4        1.48        1.27      2.25 o 
   7  -3   4        0.20       -2.28      1.52 o 
   8  -3   4        0.78        3.03      3.03 o 
  -9  -2   4        2.96        2.52      2.30 o 
  -8  -2   4        0.44       -0.02      2.01 o 
  -7  -2   4        0.61        2.33      1.77 o 
  -6  -2   4       28.19       28.49      3.39 o 
  -5  -2   4        6.81        6.93      1.12 o 
  -4  -2   4       18.35       21.89      1.11 o 
  -3  -2   4       70.69       67.58      1.54 o 
  -2  -2   4      116.42      125.30      2.87 o 
  -1  -2   4        5.89        4.97      0.64 o 
   0  -2   4      744.87      813.42      5.14 o 
   1  -2   4      339.69      355.56      4.77 o 
   2  -2   4      251.58      261.17      6.25 o 
   3  -2   4        9.55       10.58      2.16 o 
   4  -2   4        0.41       -1.64      1.24 o 
   5  -2   4       34.77       33.85      3.41 o 
   6  -2   4        7.15        6.89      2.95 o 
   7  -2   4        8.99        8.58      2.92 o 
   8  -2   4        0.20        1.79      3.14 o 
 -10  -1   4        7.05       10.69      3.27 o 
  -9  -1   4       13.84       11.48      2.97 o 
  -8  -1   4       24.67       31.90      3.91 o 
  -7  -1   4       13.53       10.91      2.70 o 
  -6  -1   4        0.13       -0.21      0.91 o 
  -5  -1   4        6.37        6.25      0.82 o 
  -4  -1   4       35.46       38.87      3.63 o 
  -3  -1   4       45.01       49.01      1.19 o 
  -2  -1   4        0.64        0.41      0.37 o 
  -1  -1   4       98.83       95.88      1.70 o 
   0  -1   4        9.69       10.39      1.54 o 
   1  -1   4       51.20       43.07      2.41 o 
   2  -1   4      108.03      108.52      4.03 o 
   3  -1   4      207.25      207.00      5.98 o 
   4  -1   4      111.36      111.48      4.87 o 
   5  -1   4       34.83       31.48      3.20 o 
   6  -1   4        8.62       12.10      3.05 o 
   7  -1   4        0.52        0.73      2.65 o 
   8  -1   4        0.16       -1.00      3.05 o 
  -9   0   4        0.23       -0.11      2.11 o 
  -8   0   4       45.74       43.19      5.80 o 
  -7   0   4      104.10      102.97      3.51 o 
  -6   0   4      284.03      296.93      5.31 o 
  -5   0   4      423.38      457.09      6.16 o 
  -4   0   4       30.73       31.77      1.73 o 
  -3   0   4      479.26      497.96      5.56 o 
  -2   0   4      150.64      146.94      2.90 o 
  -1   0   4      151.92      140.44      2.78 o 
   0   0   4       24.77       27.51      2.03 o 
   1   0   4       59.07       59.86      2.90 o 
   2   0   4       35.87       35.06      2.45 o 
   3   0   4      112.86      111.70      4.37 o 
   4   0   4        5.34        7.15      2.07 o 
   5   0   4       38.05       44.64      3.63 o 
   6   0   4        4.22        6.27      2.45 o 
   7   0   4        3.12        4.93      2.88 o 
  -9   1   4        1.11       -0.28      2.37 o 
  -8   1   4       22.17       26.35      3.56 o 
  -7   1   4        3.94        2.05      1.22 o 
  -6   1   4       21.50       24.99      2.07 o 
  -5   1   4      452.75      491.42      6.47 o 
  -4   1   4      520.89      575.03      6.54 o 
  -3   1   4     2305.21     2539.76     17.97 o 
  -2   1   4       38.12       41.56      1.49 o 
  -1   1   4     1736.50     1878.47     15.00 o 
   0   1   4      256.48      254.32      5.59 o 
   1   1   4       72.30       61.63      2.99 o 
   2   1   4       61.06       63.83      3.24 o 
   3   1   4        0.63       -0.30      1.26 o 
   4   1   4       13.05       15.83      2.77 o 
   5   1   4        3.93        1.73      2.05 o 
   6   1   4        0.90        1.02      2.43 o 
 -10   2   4        1.98       -1.62      2.88 o 
  -9   2   4        0.16       -1.96      2.30 o 
  -8   2   4        0.01       -0.36      1.92 o 
  -7   2   4        0.15        0.42      1.15 o 
  -6   2   4       71.47       75.06      4.57 o 
  -5   2   4        0.35       -0.02      0.83 o 
  -4   2   4        9.41        7.28      1.25 o 
  -3   2   4      115.89      129.69      1.84 o 
  -2   2   4      359.68      378.89      4.15 o 
  -1   2   4     1003.35     1174.80     16.78 o 
   0   2   4      218.70      237.02      5.47 o 
   1   2   4      628.69      658.10      9.58 o 
   2   2   4        6.80        7.83      1.86 o 
   3   2   4        3.23        3.50      1.77 o 
   4   2   4        0.02       -1.49      1.62 o 
   5   2   4        9.28        6.81      2.67 o 
   6   2   4        0.00       -0.45      2.30 o 
   7   2   4        0.20       -1.28      2.52 o 
  -9   3   4       70.33       78.94      5.59 o 
  -8   3   4        1.66        1.47      1.96 o 
  -7   3   4       55.56       53.31      4.12 o 
  -6   3   4       75.61       76.96      2.95 o 
  -5   3   4        0.02       -0.04      0.89 o 
  -4   3   4       22.24       23.26      1.78 o 
  -3   3   4        0.10       -0.63      0.61 o 
  -2   3   4       10.95        9.92      1.14 o 
  -1   3   4        4.79        2.42      0.87 o 
   0   3   4      121.37      112.04      5.46 o 
   1   3   4       99.58      105.03      5.73 o 
   2   3   4       95.09       95.35      3.21 o 
   3   3   4      173.71      174.72      4.44 o 
   4   3   4       20.35       14.53      3.05 o 
   5   3   4        6.08        7.68      2.77 o 
   6   3   4        0.24        0.36      2.16 o 
  -9   4   4       25.21       21.83      4.23 o 
  -8   4   4      100.54      101.45      6.17 o 
  -7   4   4      391.69      421.54     11.35 o 
  -6   4   4        5.82        8.56      2.52 o 
  -5   4   4      422.81      457.63     10.63 o 
  -4   4   4      153.24      144.07      5.78 o 
  -3   4   4        7.80        8.97      1.25 o 
  -2   4   4      122.42      125.11      3.14 o 
  -1   4   4      112.86      102.58      2.97 o 
   0   4   4        0.61        0.69      1.46 o 
   1   4   4        3.67        3.36      1.27 o 
   2   4   4        5.19        6.58      1.49 o 
   3   4   4        0.04       -1.86      1.47 o 
   4   4   4        0.23       -2.20      1.75 o 
   5   4   4       18.79       16.39      3.69 o 
   6   4   4        1.78        1.34      2.69 o 
  -9   5   4       15.18       17.58      4.18 o 
  -8   5   4       11.32       12.06      3.63 o 
  -7   5   4       12.83        7.64      2.90 o 
  -6   5   4      195.84      201.73      7.83 o 
  -5   5   4      847.79      942.51     15.92 o 
  -4   5   4      163.76      177.41      6.83 o 
  -3   5   4     1275.66     1343.34     10.81 o 
  -2   5   4        2.27        3.61      1.63 o 
  -1   5   4       34.42       30.87      2.00 o 
   0   5   4        3.49        4.24      1.93 o 
   1   5   4       56.78       59.31      2.66 o 
   2   5   4        3.25        0.15      1.71 o 
   3   5   4        0.68        0.51      2.11 o 
   4   5   4        9.21        8.51      2.86 o 
   5   5   4        3.35        3.88      2.62 o 
  -8   6   4        0.18        0.60      2.67 o 
  -7   6   4        8.04        6.87      2.90 o 
  -6   6   4        3.48        6.02      2.43 o 
  -5   6   4        1.04       -1.32      1.71 o 
  -4   6   4       80.56       81.31      4.89 o 
  -3   6   4      691.07      778.34     13.87 o 
  -2   6   4      130.08      132.51      3.97 o 
  -1   6   4     1231.96     1336.59     12.04 o 
   0   6   4       39.21       42.73      2.58 o 
   1   6   4      133.42      142.32      6.51 o 
   2   6   4        1.12        0.38      2.07 o 
   3   6   4        8.59        9.73      3.24 o 
   4   6   4        0.33        2.56      2.58 o 
  -7   7   4       11.72       16.77      3.95 o 
  -6   7   4        4.93        8.34      3.24 o 
  -5   7   4        1.57        1.43      2.18 o 
  -4   7   4        0.79        0.92      2.35 o 
  -3   7   4        8.39        9.67      2.95 o 
  -2   7   4        2.83        2.86      1.55 o 
  -1   7   4       79.31       75.46      4.78 o 
   0   7   4        5.65       -1.26      2.39 o 
   1   7   4      286.85      321.73     10.41 o 
   2   7   4       17.17       17.97      4.08 o 
   3   7   4       69.99       74.39      6.00 o 
  -6   8   4        3.12        6.42      3.22 o 
  -5   8   4        0.40        0.83      2.43 o 
  -4   8   4       15.37       21.13      3.95 o 
  -3   8   4        7.97        7.90      3.05 o 
  -1   8   4        6.34        4.46      2.80 o 
   0   8   4       11.77       10.37      3.12 o 
   1   8   4        0.51       -1.00      2.58 o 
   2   8   4        0.48       -2.24      2.95 o 
  -5   9   4       61.34       87.77      6.30 o 
  -4   9   4        0.19        3.14      3.05 o 
  -1   9   4        7.76        7.90      2.99 o 
   0   9   4        0.18       -0.43      2.41 o 
  -3 -10   5       13.58       17.09      4.35 o 
  -2 -10   5        1.92        3.22      2.67 o 
  -1 -10   5       16.75       25.69      4.46 o 
   0 -10   5        4.05        5.85      3.05 o 
   1 -10   5        2.71        3.27      2.56 o 
   2 -10   5        3.64        6.23      2.92 o 
   3 -10   5        0.53        0.77      2.75 o 
  -5  -9   5        0.11       -0.72      1.96 o 
  -4  -9   5        6.60        3.52      2.12 o 
  -3  -9   5        1.78        3.48      2.97 o 
  -2  -9   5        0.78       -2.24      1.84 o 
  -1  -9   5        2.73        5.51      2.71 o 
   0  -9   5        0.16        0.19      2.01 o 
   1  -9   5        0.36        0.79      2.16 o 
   2  -9   5        3.48        3.69      2.48 o 
   3  -9   5        3.04        6.34      2.92 o 
   4  -9   5        0.70       -0.75      1.39 o 
  -6  -8   5        0.10        1.88      2.44 o 
  -5  -8   5       30.04       27.45      3.62 o 
  -4  -8   5       31.20       37.79      3.24 o 
  -3  -8   5       36.94       36.03      2.73 o 
  -2  -8   5      147.74      143.35      6.79 o 
  -1  -8   5       47.73       47.74      4.33 o 
   0  -8   5       74.01       76.51      5.14 o 
   1  -8   5       47.28       45.43      4.12 o 
   2  -8   5        6.36        2.61      1.22 o 
   3  -8   5       18.54       15.24      1.84 o 
   4  -8   5       14.17        9.40      1.71 o 
   5  -8   5        3.19        3.32      1.58 o 
  -7  -7   5        3.04       -0.11      2.26 o 
  -6  -7   5       14.19       11.22      2.24 o 
  -5  -7   5       25.96       36.89      3.12 o 
  -4  -7   5       39.02       42.43      2.70 o 
  -3  -7   5       58.02       55.61      2.85 o 
  -2  -7   5        3.64        3.34      1.46 o 
  -1  -7   5       73.40       76.19      4.99 o 
   0  -7   5      413.83      444.74     10.93 o 
   1  -7   5      107.18      108.89      2.84 o 
   2  -7   5      407.63      422.22      5.72 o 
   3  -7   5       93.50       90.63      3.00 o 
   4  -7   5        2.33        2.68      1.42 o 
   5  -7   5       24.30       24.26      2.39 o 
  -8  -6   5        0.00        0.17      2.26 o 
  -7  -6   5        0.51        6.17      2.69 o 
  -6  -6   5        0.07        0.57      1.39 o 
  -5  -6   5        3.17        1.46      1.32 o 
  -4  -6   5        0.94       -1.49      1.00 o 
  -3  -6   5        2.88        1.34      1.06 o 
  -2  -6   5       30.33       29.55      2.30 o 
  -1  -6   5        0.03       -0.73      0.88 o 
   0  -6   5        0.45        0.02      1.02 o 
   1  -6   5        9.53        6.57      1.56 o 
   2  -6   5      536.89      533.19      6.75 o 
   3  -6   5       68.33       71.62      2.68 o 
   4  -6   5      622.33      665.08     13.15 o 
   5  -6   5      100.01      105.39      4.64 o 
   6  -6   5       43.15       45.55      3.77 o 
  -8  -5   5        0.81        1.02      2.22 o 
  -7  -5   5        0.99       -0.70      1.75 o 
  -6  -5   5        0.08        0.28      1.37 o 
  -5  -5   5        0.00       -2.35      1.57 o 
  -4  -5   5        4.94        3.93      1.37 o 
  -3  -5   5        2.70        1.32      1.06 o 
  -2  -5   5      107.47      107.99      2.27 o 
  -1  -5   5        0.60        0.29      0.63 o 
   0  -5   5       21.82       23.96      1.94 o 
   1  -5   5        1.74        1.30      0.98 o 
   2  -5   5        1.41       -1.15      0.77 o 
   3  -5   5        5.81        4.00      1.33 o 
   4  -5   5      118.23      111.24      4.17 o 
   5  -5   5       31.14       41.42      3.27 o 
   6  -5   5      209.00      230.58      7.74 o 
   7  -5   5       49.13       58.62      3.78 o 
  -9  -4   5        0.35        3.97      3.01 o 
  -8  -4   5        3.83        4.42      2.48 o 
  -7  -4   5        0.39        0.83      2.11 o 
  -6  -4   5       14.53       10.73      2.90 o 
  -5  -4   5        0.78        0.38      2.41 o 
  -4  -4   5       41.17       47.35      3.05 o 
  -3  -4   5        0.56        0.59      0.58 o 
  -2  -4   5      205.35      239.07      3.22 o 
  -1  -4   5        1.44        2.14      0.67 o 
   0  -4   5        3.46        1.25      0.64 o 
   1  -4   5       17.21       18.43      1.68 o 
   2  -4   5        9.78       14.00      2.52 o 
   3  -4   5        1.69        1.35      1.27 o 
   4  -4   5       13.43       17.47      2.04 o 
   5  -4   5        0.64       -0.33      1.26 o 
   6  -4   5        1.02       -2.82      2.37 o 
   7  -4   5        1.50        2.03      2.80 o 
  -9  -3   5        0.16       -1.79      2.11 o 
  -8  -3   5        2.56        1.17      2.22 o 
  -7  -3   5        2.95        2.18      2.01 o 
  -6  -3   5        3.20        0.60      1.58 o 
  -5  -3   5        1.32        1.19      1.15 o 
  -4  -3   5        0.05       -0.81      0.54 o 
  -3  -3   5       53.48       51.72      1.55 o 
  -2  -3   5      574.91      644.70      5.06 o 
  -1  -3   5      155.31      197.90      3.49 o 
   0  -3   5     1369.66     1582.47      8.12 o 
   1  -3   5      233.84      259.25      5.73 o 
   2  -3   5      110.52      110.62      3.29 o 
   3  -3   5      110.79      118.12      5.06 o 
   4  -3   5       10.43       11.35      2.60 o 
   5  -3   5        2.79       -0.49      2.09 o 
   6  -3   5        1.50       -0.26      2.09 o 
   7  -3   5        0.82        2.05      3.09 o 
  -9  -2   5        0.17        1.13      2.24 o 
  -8  -2   5        0.79        0.21      1.79 o 
  -7  -2   5        3.33        4.74      1.96 o 
  -6  -2   5       50.93       49.83      3.69 o 
  -5  -2   5        0.17       -0.42      0.88 o 
  -4  -2   5       65.55       60.73      1.64 o 
  -3  -2   5        7.31        4.29      0.71 o 
  -2  -2   5        5.67        6.50      1.07 o 
  -1  -2   5      102.69       97.96      2.01 o 
   0  -2   5      193.16      202.07      2.94 o 
   1  -2   5      114.37      127.21      4.46 o 
   2  -2   5      555.80      604.80     10.22 o 
   3  -2   5      145.31      146.78      5.61 o 
   4  -2   5       72.80       73.80      4.50 o 
   5  -2   5       58.25       52.20      4.08 o 
   6  -2   5        3.03        3.46      2.82 o 
   7  -2   5        0.21        0.17      3.09 o 
 -10  -1   5        0.85        2.11      2.75 o 
  -9  -1   5        0.07       -1.02      1.98 o 
  -8  -1   5        0.20        0.17      2.01 o 
  -7  -1   5        2.30        0.14      1.22 o 
  -6  -1   5        0.11       -1.27      0.88 o 
  -5  -1   5        9.43        8.46      1.38 o 
  -4  -1   5       49.86       43.32      1.25 o 
  -3  -1   5       38.33       33.09      1.14 o 
  -2  -1   5       11.29       13.29      0.93 o 
  -1  -1   5       75.76       74.58      2.28 o 
   0  -1   5       32.97       40.74      2.60 o 
   1  -1   5       16.94       13.02      2.09 o 
   2  -1   5        7.72       11.78      2.13 o 
   3  -1   5        0.08        0.34      1.58 o 
   4  -1   5       93.21      105.72      5.19 o 
   5  -1   5       32.45       38.48      4.42 o 
   6  -1   5       36.05       39.10      4.82 o 
   7  -1   5       23.45       29.54      4.80 o 
  -9   0   5        0.14       -2.01      2.13 o 
  -8   0   5        0.49       -0.56      1.26 o 
  -7   0   5        3.55        1.78      1.27 o 
  -6   0   5        1.40        0.90      1.08 o 
  -5   0   5        2.27        1.47      0.94 o 
  -4   0   5      103.71      115.84      3.16 o 
  -3   0   5       27.04       28.49      1.64 o 
  -2   0   5      191.70      177.81      5.45 o 
  -1   0   5       14.39        9.69      1.84 o 
   0   0   5        1.25        0.38      1.00 o 
   1   0   5       30.70       30.58      2.50 o 
   2   0   5        8.59       10.09      1.94 o 
   3   0   5        3.95        3.07      1.90 o 
   4   0   5        0.90        0.77      1.92 o 
   5   0   5        0.34        1.41      2.16 o 
   6   0   5        9.54       10.97      3.20 o 
   7   0   5        9.89       12.89      3.67 o 
  -9   1   5        1.07       -1.30      1.56 o 
  -8   1   5        5.40        5.87      1.75 o 
  -7   1   5        1.19        0.25      1.22 o 
  -6   1   5       28.09       28.79      2.14 o 
  -5   1   5       10.97       13.47      2.68 o 
  -4   1   5        0.82        0.69      0.90 o 
  -3   1   5      154.51      163.17      3.63 o 
  -2   1   5      496.18      561.60      6.42 o 
  -1   1   5      848.40      885.60     11.42 o 
   0   1   5      295.33      290.28      6.64 o 
   1   1   5      310.54      335.18      7.47 o 
   2   1   5       12.90       12.23      2.35 o 
   3   1   5       21.66       24.48      3.16 o 
   4   1   5       24.40       33.04      3.76 o 
   5   1   5        0.12       -0.85      2.07 o 
   6   1   5        1.11       -1.96      2.43 o 
 -10   2   5        0.85       -0.68      3.07 o 
  -9   2   5        3.80        1.58      2.67 o 
  -8   2   5        0.18       -1.41      1.33 o 
  -7   2   5       19.65       21.29      2.34 o 
  -6   2   5        8.47        8.97      1.64 o 
  -5   2   5        5.15        3.00      1.23 o 
  -4   2   5      195.63      209.26      4.40 o 
  -3   2   5        0.00       -0.32      0.47 o 
  -2   2   5      163.32      159.76      4.39 o 
  -1   2   5      240.93      253.68      4.20 o 
   0   2   5      102.45      112.17      3.07 o 
   1   2   5      682.25      674.77     10.76 o 
   2   2   5      111.35      104.87      4.67 o 
   3   2   5      263.74      281.01      7.83 o 
   4   2   5        1.49        3.05      2.24 o 
   5   2   5       17.97       25.67      4.03 o 
   6   2   5        6.87        7.85      3.29 o 
  -9   3   5        1.35        2.54      2.71 o 
  -8   3   5       17.23       18.01      3.56 o 
  -7   3   5        0.40        1.67      1.63 o 
  -6   3   5       16.50       21.23      2.52 o 
  -5   3   5        5.73        5.83      1.40 o 
  -4   3   5        0.01       -1.17      1.17 o 
  -3   3   5        0.80       -1.95      1.30 o 
  -2   3   5       52.91       57.15      2.13 o 
  -1   3   5        6.86        6.43      1.16 o 
   0   3   5       91.84       83.94      4.55 o 
   1   3   5       10.18        9.06      1.79 o 
   2   3   5       20.44       25.35      3.38 o 
   3   3   5       87.72       82.82      5.59 o 
   4   3   5       51.65       48.06      4.37 o 
   5   3   5       76.35       59.46      5.19 o 
   6   3   5        3.76        2.13      2.60 o 
  -9   4   5        2.96        4.10      3.05 o 
  -8   4   5        2.81        0.98      2.39 o 
  -7   4   5        1.28       -1.15      1.92 o 
  -6   4   5      106.31      100.07      3.59 o 
  -5   4   5       95.84       89.78      5.21 o 
  -4   4   5       53.99       49.87      3.91 o 
  -3   4   5      142.10      145.14      5.80 o 
  -2   4   5       94.65       88.22      2.85 o 
  -1   4   5       11.47       12.33      1.57 o 
   0   4   5       82.49       80.74      2.98 o 
   1   4   5        5.36        3.54      1.38 o 
   2   4   5        0.25       -0.63      1.17 o 
   3   4   5        2.08        1.71      2.09 o 
   4   4   5        1.81        3.97      2.67 o 
   5   4   5        5.69        3.93      2.88 o 
  -9   5   5        0.09        2.50      3.01 o 
  -8   5   5       13.04       16.22      3.97 o 
  -7   5   5       13.22        8.73      2.69 o 
  -6   5   5        3.47        2.50      2.50 o 
  -5   5   5        0.29       -1.26      1.69 o 
  -4   5   5      131.37      127.79      6.02 o 
  -3   5   5      310.63      327.07      9.13 o 
  -2   5   5      119.47      114.64      6.54 o 
  -1   5   5      533.83      559.02      7.75 o 
   0   5   5       29.14       32.45      2.69 o 
   1   5   5       49.81       45.53      2.61 o 
   2   5   5       63.36       61.63      4.63 o 
   3   5   5       18.49       20.32      3.71 o 
   4   5   5        2.88        1.88      2.69 o 
   5   5   5        4.81        1.77      2.41 o 
  -8   6   5        0.03       -0.06      2.84 o 
  -7   6   5        1.04        2.33      2.50 o 
  -6   6   5        9.93       13.17      3.14 o 
  -5   6   5       17.36       22.28      3.84 o 
  -4   6   5        5.80        6.04      2.62 o 
  -3   6   5        3.38        6.96      2.90 o 
  -2   6   5       96.25      105.74      5.53 o 
  -1   6   5      268.38      283.21      5.97 o 
   0   6   5      142.79      152.39      4.59 o 
   1   6   5      610.48      638.30     13.98 o 
   2   6   5        3.82        4.80      2.88 o 
   3   6   5      117.46      117.12      7.00 o 
   4   6   5        8.60        6.42      3.18 o 
  -7   7   5        0.01        0.21      2.82 o 
  -6   7   5        6.24        4.50      3.01 o 
  -5   7   5       12.01       20.27      4.10 o 
  -4   7   5        2.06       -0.55      2.41 o 
  -3   7   5        1.22        4.10      2.67 o 
  -2   7   5        0.43       -1.02      2.20 o 
  -1   7   5        1.74        0.02      2.07 o 
   0   7   5       10.65       11.31      3.18 o 
   1   7   5       68.42       73.20      5.57 o 
   2   7   5       29.62       28.30      4.69 o 
  -6   8   5        2.86        2.95      3.37 o 
  -5   8   5        8.08        9.58      3.56 o 
  -4   8   5        3.65        0.17      2.75 o 
  -3   8   5        3.22        5.76      3.09 o 
   0   8   5        0.23       -1.47      2.43 o 
   1   8   5        0.45       -1.94      2.77 o 
  -3 -10   6        2.77       -3.27      2.41 o 
  -2 -10   6        0.02       -3.39      2.26 o 
  -1 -10   6        2.70       -0.66      2.52 o 
   0 -10   6        4.18        4.57      2.67 o 
   1 -10   6        6.66       12.70      3.86 o 
   2 -10   6        1.75        5.06      3.35 o 
  -5  -9   6        0.74        1.78      1.83 o 
  -4  -9   6        0.05       -2.16      2.26 o 
  -3  -9   6        4.35        4.55      3.03 o 
  -2  -9   6        8.47        9.58      3.24 o 
  -1  -9   6       43.35       50.30      4.82 o 
   0  -9   6        7.97        9.92      3.01 o 
   1  -9   6       33.94       36.04      5.06 o 
   2  -9   6        2.01        2.09      2.41 o 
   3  -9   6       12.44       11.33      3.54 o 
   4  -9   6        5.91        2.87      1.63 o 
  -6  -8   6        0.33       -0.53      1.64 o 
  -5  -8   6        0.28        2.83      1.79 o 
  -4  -8   6        0.80        0.57      1.60 o 
  -3  -8   6       17.62       17.37      3.44 o 
  -2  -8   6        9.25        9.77      3.03 o 
  -1  -8   6        1.87        0.13      1.92 o 
   0  -8   6        3.24        0.66      1.96 o 
   1  -8   6       16.42       22.58      3.86 o 
   2  -8   6        0.38        0.73      1.49 o 
   3  -8   6        8.22        7.85      2.00 o 
   4  -8   6        1.07        1.92      1.49 o 
   5  -8   6        0.29       -0.30      1.51 o 
  -7  -7   6        0.36        0.30      2.60 o 
  -6  -7   6        0.25       -0.19      2.45 o 
  -5  -7   6        3.01        1.84      2.12 o 
  -4  -7   6        5.48        5.10      1.66 o 
  -3  -7   6        7.94        9.21      1.80 o 
  -2  -7   6        7.11        4.35      1.51 o 
  -1  -7   6      139.81      142.30      6.44 o 
   0  -7   6        2.61        4.61      2.56 o 
   1  -7   6       99.08      102.97      3.69 o 
   2  -7   6       26.81       26.92      2.69 o 
   3  -7   6       14.96       10.70      2.10 o 
   4  -7   6       25.69       24.08      2.77 o 
   5  -7   6        4.23        0.51      1.77 o 
  -8  -6   6        0.27        0.58      2.43 o 
  -7  -6   6        0.00       -0.43      2.07 o 
  -6  -6   6        1.26        3.07      2.24 o 
  -5  -6   6       16.56       17.87      2.84 o 
  -4  -6   6        0.01       -0.29      1.31 o 
  -3  -6   6       12.00       11.29      2.90 o 
  -2  -6   6       39.72       40.87      3.75 o 
  -1  -6   6       33.43       31.37      2.19 o 
   0  -6   6       75.63       76.08      2.93 o 
   1  -6   6       90.57       93.32      3.84 o 
   2  -6   6       11.29       13.30      1.96 o 
   3  -6   6       57.57       52.93      3.03 o 
   4  -6   6       29.72       33.50      7.13 o 
   5  -6   6       22.79       27.27      4.57 o 
   6  -6   6       65.14       68.89      5.53 o 
  -8  -5   6        0.67       -0.92      2.18 o 
  -7  -5   6        2.24       -0.77      2.37 o 
  -6  -5   6        0.67        1.41      1.96 o 
  -5  -5   6        1.85        2.07      1.25 o 
  -4  -5   6        6.90        7.14      1.47 o 
  -3  -5   6       36.03       35.84      2.11 o 
  -2  -5   6        6.00        6.05      1.01 o 
  -1  -5   6       22.79       22.75      1.72 o 
   0  -5   6        0.73        0.90      0.77 o 
   1  -5   6        4.24        1.67      2.26 o 
   2  -5   6        5.77        4.42      1.62 o 
   3  -5   6        2.46       -1.01      1.18 o 
   4  -5   6        2.86        0.51      1.96 o 
   5  -5   6        5.86       10.22      3.16 o 
   6  -5   6       15.92       15.90      3.84 o 
  -9  -4   6        0.00        3.27      2.58 o 
  -8  -4   6        0.91        1.17      2.13 o 
  -7  -4   6        1.09        2.65      1.96 o 
  -6  -4   6        3.85        3.95      2.11 o 
  -5  -4   6        0.31       -1.34      1.43 o 
  -4  -4   6       37.42       37.24      7.30 o 
  -3  -4   6        0.26       -0.12      0.62 o 
  -2  -4   6      112.25      111.44      2.43 o 
  -1  -4   6       17.15       15.59      1.27 o 
   0  -4   6       23.79       27.90      1.39 o 
   1  -4   6       27.01       25.39      2.16 o 
   2  -4   6        8.42        7.30      1.45 o 
   3  -4   6        3.13        1.58      1.96 o 
   4  -4   6        3.69        5.12      2.28 o 
   5  -4   6        0.03       -1.09      2.45 o 
   6  -4   6        0.45       -1.17      2.37 o 
  -9  -3   6        2.05        2.20      2.86 o 
  -8  -3   6        5.17        4.87      2.95 o 
  -7  -3   6        0.44       -0.17      1.75 o 
  -6  -3   6       13.87       11.50      2.69 o 
  -5  -3   6       10.80        8.34      2.35 o 
  -4  -3   6        7.34        9.68      2.23 o 
  -3  -3   6       23.56       19.42      1.76 o 
  -2  -3   6       74.09       73.10      1.94 o 
  -1  -3   6        0.16       -0.27      0.61 o 
   0  -3   6       24.24       22.82      1.33 o 
   1  -3   6        0.69        0.88      0.89 o 
   2  -3   6       40.43       39.80      3.20 o 
   3  -3   6        0.05       -2.09      1.60 o 
   4  -3   6       14.48       18.25      3.46 o 
   5  -3   6        0.62        0.64      2.26 o 
   6  -3   6        0.58       -1.26      2.88 o 
  -9  -2   6       42.37       54.67      6.04 o 
  -8  -2   6        2.79        5.34      2.82 o 
  -7  -2   6       20.37       22.71      3.59 o 
  -6  -2   6       19.07       25.22      3.41 o 
  -5  -2   6        0.68       -0.02      0.87 o 
  -4  -2   6        4.51        3.82      1.08 o 
  -3  -2   6        0.15       -0.23      0.49 o 
  -2  -2   6      146.77      121.39      2.37 o 
  -1  -2   6        3.29        2.21      0.74 o 
   0  -2   6        4.95        1.56      1.24 o 
   1  -2   6       23.57       22.90      2.88 o 
   2  -2   6        2.01        0.30      1.56 o 
   3  -2   6       45.40       52.80      3.76 o 
   4  -2   6       66.33       66.60      4.46 o 
   5  -2   6       18.64       20.08      3.84 o 
   6  -2   6       21.66       19.01      4.29 o 
  -9  -1   6        0.98        1.07      2.16 o 
  -8  -1   6       14.95       20.25      3.50 o 
  -7  -1   6        5.02        4.52      1.55 o 
  -6  -1   6        2.78        1.34      1.44 o 
  -5  -1   6        7.97        6.55      1.32 o 
  -4  -1   6       16.63       18.20      1.73 o 
  -3  -1   6       15.43       15.09      0.95 o 
  -2  -1   6       33.34       32.62      1.82 o 
  -1  -1   6       31.46       27.20      1.68 o 
   0  -1   6      191.95      180.39      5.63 o 
   1  -1   6        0.52        0.41      1.24 o 
   2  -1   6        2.24        3.52      1.92 o 
   3  -1   6        5.01        6.87      2.52 o 
   4  -1   6        1.81        0.75      2.18 o 
   5  -1   6       13.19       19.42      3.73 o 
   6  -1   6       12.79        6.98      3.39 o 
 -10   0   6        1.83        1.81      2.97 o 
  -9   0   6        1.07        2.48      2.62 o 
  -8   0   6        9.30        6.39      1.71 o 
  -7   0   6       28.05       31.07      3.98 o 
  -6   0   6       28.57       31.82      3.19 o 
  -5   0   6       24.48       25.35      1.98 o 
  -4   0   6        4.96        3.55      1.12 o 
  -3   0   6        7.78        5.91      1.52 o 
  -2   0   6       20.84       19.75      1.95 o 
  -1   0   6        3.44        1.13      1.30 o 
   0   0   6        7.14        8.15      1.98 o 
   1   0   6        0.25        2.05      1.54 o 
   2   0   6       38.77       40.55      3.20 o 
   3   0   6        7.57       10.88      2.50 o 
   4   0   6        0.61       -2.82      1.98 o 
   5   0   6        1.11        1.09      2.60 o 
   6   0   6        1.60        0.66      2.97 o 
  -9   1   6        0.09        0.71      1.62 o 
  -8   1   6        1.73        2.27      1.56 o 
  -7   1   6        0.76        0.27      1.34 o 
  -6   1   6        0.06       -0.97      1.10 o 
  -5   1   6        9.15        9.48      1.67 o 
  -4   1   6        0.64       -0.10      0.96 o 
  -3   1   6        0.72       -0.24      1.29 o 
  -2   1   6        2.66        0.04      1.07 o 
  -1   1   6       17.75       16.48      2.52 o 
   0   1   6       11.04       11.89      2.30 o 
   1   1   6        1.69        1.32      1.45 o 
   2   1   6       43.21       46.59      3.63 o 
   3   1   6        7.72        6.36      2.35 o 
   4   1   6        8.90       11.61      3.18 o 
   5   1   6        0.01       -0.70      2.43 o 
  -9   2   6       12.89       10.67      3.35 o 
  -8   2   6       13.89       16.71      2.41 o 
  -7   2   6        3.73        1.12      1.87 o 
  -6   2   6        6.01        5.49      1.52 o 
  -5   2   6        0.02        0.25      1.10 o 
  -4   2   6        5.38        3.38      1.41 o 
  -3   2   6        1.17       -0.34      1.43 o 
  -2   2   6       19.35       19.69      4.35 o 
  -1   2   6        0.00       -0.52      0.75 o 
   0   2   6        7.95        9.00      3.04 o 
   1   2   6        5.78        4.12      2.13 o 
   2   2   6        8.98        6.85      2.41 o 
   3   2   6       64.01       65.39      4.44 o 
   4   2   6       30.95       41.85      4.76 o 
   5   2   6       38.35       28.36      4.76 o 
   6   2   6        1.84        1.66      2.67 o 
  -9   3   6        1.11        2.16      2.65 o 
  -8   3   6        0.41        1.13      2.41 o 
  -7   3   6       41.24       44.20      2.81 o 
  -6   3   6       10.89       10.85      1.92 o 
  -5   3   6       76.65       73.42      3.16 o 
  -4   3   6        3.35        4.03      1.86 o 
  -3   3   6       51.50       63.87      3.99 o 
  -2   3   6       41.12       37.48      1.98 o 
  -1   3   6       14.58       14.03      1.66 o 
   0   3   6       42.96       44.53      2.41 o 
   1   3   6        0.29       -1.16      1.09 o 
   2   3   6       29.97       35.15      2.85 o 
   3   3   6        2.81        1.38      2.12 o 
   4   3   6        0.18        0.51      2.18 o 
   5   3   6       26.70       29.68      4.80 o 
  -9   4   6        2.12       -2.92      2.75 o 
  -8   4   6       13.94       18.35      3.76 o 
  -7   4   6        0.09        1.56      2.48 o 
  -6   4   6        1.41       -0.19      2.05 o 
  -5   4   6       37.02       36.66      3.61 o 
  -4   4   6        5.80        8.15      2.58 o 
  -3   4   6       45.12       44.22      3.80 o 
  -2   4   6       69.21       73.18      4.42 o 
  -1   4   6        7.61        7.06      1.52 o 
   0   4   6       16.89       21.41      3.33 o 
   1   4   6        0.05        0.46      1.27 o 
   2   4   6        0.08       -1.91      1.40 o 
   3   4   6        1.50        1.02      2.26 o 
   4   4   6        0.87       -1.02      2.33 o 
  -8   5   6        3.36        1.11      2.54 o 
  -7   5   6        4.33        2.69      2.54 o 
  -6   5   6        8.50        8.58      2.88 o 
  -5   5   6        0.18       -1.66      2.07 o 
  -4   5   6        1.82        1.43      2.18 o 
  -3   5   6        4.62        6.10      2.71 o 
  -2   5   6        4.49        4.61      2.43 o 
  -1   5   6        4.28        4.12      1.50 o 
   0   5   6       52.64       54.16      2.90 o 
   1   5   6       32.56       34.58      2.67 o 
   2   5   6        0.34        0.96      2.03 o 
   3   5   6       12.03        8.92      3.12 o 
   4   5   6       12.73       11.44      3.67 o 
  -8   6   6        4.09        4.80      3.52 o 
  -7   6   6        0.25        2.77      2.92 o 
  -6   6   6        0.30       -2.35      2.58 o 
  -5   6   6        3.39        7.41      3.14 o 
  -4   6   6        0.16       -2.73      2.11 o 
  -3   6   6        1.67        0.21      2.39 o 
  -2   6   6       19.67       23.18      3.91 o 
  -1   6   6        3.79        3.73      2.67 o 
   0   6   6        0.44       -1.32      2.20 o 
   1   6   6       22.44       20.57      3.95 o 
   2   6   6       32.59       38.86      5.21 o 
   3   6   6       78.35       70.32      6.02 o 
  -6   7   6        9.27        9.84      3.80 o 
  -5   7   6        0.01       -0.19      2.48 o 
  -4   7   6        1.20        4.67      3.24 o 
  -3   7   6        2.60       -0.49      2.80 o 
  -2   7   6        0.31       -2.05      2.35 o 
   0   7   6        3.69        1.24      2.77 o 
   1   7   6        1.77        3.82      2.86 o 
  -5   8   6        0.35       -4.26      2.84 o 
  -4   8   6        4.61        5.95      3.61 o 
  -3   8   6        0.08       -1.00      3.03 o 
  -2 -10   7        7.03       11.78      3.80 o 
  -1 -10   7        0.98        1.05      2.45 o 
   0 -10   7       12.52       14.85      4.10 o 
   1 -10   7        3.84        3.50      3.24 o 
  -4  -9   7        0.71       -2.86      2.48 o 
  -3  -9   7        5.88        6.94      3.03 o 
  -2  -9   7        0.04        1.11      2.52 o 
  -1  -9   7        4.11        3.39      2.75 o 
   0  -9   7        0.00       -0.47      2.33 o 
   1  -9   7        4.24        2.16      2.58 o 
   2  -9   7        0.13       -0.55      2.05 o 
   3  -9   7        0.98        2.30      3.01 o 
  -6  -8   7        1.87        4.52      3.05 o 
  -5  -8   7        2.46        1.40      1.62 o 
  -4  -8   7        2.03        0.98      1.62 o 
  -3  -8   7       12.80       13.51      3.31 o 
  -2  -8   7        1.76        0.79      2.13 o 
  -1  -8   7        2.28        3.86      2.45 o 
   0  -8   7        0.18        0.17      2.26 o 
   1  -8   7        2.04        4.25      2.48 o 
   2  -8   7        0.58        2.72      2.03 o 
   3  -8   7       19.81       22.75      5.07 o 
   4  -8   7        0.83       -2.06      1.70 o 
  -7  -7   7       33.68       41.59      5.48 o 
  -6  -7   7        2.89        3.71      2.52 o 
  -5  -7   7       13.46       13.69      2.17 o 
  -4  -7   7        3.69        3.67      1.61 o 
  -3  -7   7       30.47       35.76      2.89 o 
  -2  -7   7        1.79        2.71      2.28 o 
  -1  -7   7       40.75       39.97      3.78 o 
   0  -7   7        0.73        0.02      1.77 o 
   1  -7   7        2.22        0.13      1.34 o 
   2  -7   7        2.92        3.41      1.62 o 
   3  -7   7       12.45        8.50      2.04 o 
   4  -7   7        1.49       -0.05      2.17 o 
   5  -7   7        0.48        0.21      2.50 o 
  -7  -6   7       55.51       55.27      4.89 o 
  -6  -6   7        0.19        1.15      2.22 o 
  -5  -6   7       64.02       63.10      4.63 o 
  -4  -6   7        4.30        2.11      1.42 o 
  -3  -6   7        1.89        0.32      1.14 o 
  -2  -6   7        9.97        8.80      1.64 o 
  -1  -6   7        1.80        1.32      1.20 o 
   0  -6   7        0.20       -0.17      1.13 o 
   1  -6   7        3.38        2.34      1.44 o 
   2  -6   7       10.08       10.81      2.07 o 
   3  -6   7       22.37       21.80      2.69 o 
   4  -6   7        1.13        2.30      2.35 o 
   5  -6   7       31.81       32.12      4.93 o 
  -8  -5   7        0.31       -1.52      2.56 o 
  -7  -5   7        0.86       -0.98      2.16 o 
  -6  -5   7        2.14        0.96      2.18 o 
  -5  -5   7       13.03        6.83      2.43 o 
  -4  -5   7        9.74       11.61      1.79 o 
  -3  -5   7       10.24        7.80      1.68 o 
  -2  -5   7        1.88        2.01      0.89 o 
  -1  -5   7       31.63       35.40      1.70 o 
   0  -5   7        0.77       -0.27      1.15 o 
   1  -5   7       17.90       18.18      2.19 o 
   2  -5   7        6.10        4.84      1.60 o 
   3  -5   7        0.03       -2.66      1.77 o 
   4  -5   7       19.07       19.53      3.88 o 
   5  -5   7        4.39        5.68      3.27 o 
  -9  -4   7        0.00        1.15      3.07 o 
  -8  -4   7       19.39       22.37      4.16 o 
  -7  -4   7        0.41       -2.75      1.84 o 
  -6  -4   7        2.44        0.53      2.11 o 
  -5  -4   7       28.77       35.83      4.25 o 
  -4  -4   7        0.33        0.70      1.60 o 
  -3  -4   7        1.69        0.85      0.83 o 
  -2  -4   7       11.03       10.24      1.34 o 
  -1  -4   7        1.34        1.14      0.81 o 
   0  -4   7        0.07       -0.10      0.77 o 
   1  -4   7       16.88       21.82      3.97 o 
   2  -4   7        7.92       10.33      2.67 o 
   3  -4   7       10.96        8.11      2.71 o 
   4  -4   7        0.04       -1.26      2.20 o 
   5  -4   7        0.08        2.24      3.07 o 
   6  -4   7        2.22        2.30      3.33 o 
  -9  -3   7      137.00      149.60      8.22 o 
  -8  -3   7       15.65       24.90      4.48 o 
  -7  -3   7        1.76       -0.87      2.26 o 
  -6  -3   7       22.31       22.62      3.56 o 
  -5  -3   7        9.38        4.80      2.18 o 
  -4  -3   7       12.86       12.96      1.65 o 
  -3  -3   7       34.87       35.72      1.53 o 
  -2  -3   7       62.39       54.37      1.86 o 
  -1  -3   7       24.94       25.04      1.56 o 
   0  -3   7       19.26       21.98      2.01 o 
   1  -3   7        0.09       -1.70      1.13 o 
   2  -3   7       15.94       17.44      3.12 o 
   3  -3   7        1.87        1.28      2.09 o 
   4  -3   7        5.46        4.46      2.77 o 
   5  -3   7        2.23        3.24      2.52 o 
   6  -3   7        0.00        3.37      3.24 o 
  -9  -2   7      153.65      166.46      8.13 o 
  -8  -2   7        1.32        5.10      2.77 o 
  -7  -2   7      385.66      416.10     11.37 o 
  -6  -2   7        0.34        1.58      1.37 o 
  -5  -2   7       61.27       61.96      2.83 o 
  -4  -2   7        1.91        1.97      1.09 o 
  -3  -2   7        0.63        0.33      0.66 o 
  -2  -2   7       69.78       61.56      1.91 o 
  -1  -2   7       24.28       24.03      1.83 o 
   0  -2   7       41.07       39.67      3.16 o 
   1  -2   7       32.42       32.50      3.48 o 
   2  -2   7        3.25        3.29      1.88 o 
   3  -2   7        0.92        2.82      2.11 o 
   4  -2   7        1.64        0.11      1.98 o 
   5  -2   7        0.80       -0.68      2.48 o 
   6  -2   7        0.15       -0.60      3.07 o 
  -9  -1   7        0.01       -0.98      2.43 o 
  -8  -1   7       11.57       10.05      3.24 o 
  -7  -1   7      100.46      111.36      4.05 o 
  -6  -1   7        4.98        6.63      4.41 o 
  -5  -1   7      352.34      377.94      6.50 o 
  -4  -1   7        0.38        1.03      1.08 o 
  -3  -1   7      136.01      145.71      3.83 o 
  -2  -1   7        1.26        0.92      1.01 o 
  -1  -1   7        0.85       -0.90      1.20 o 
   0  -1   7        6.03        3.29      1.71 o 
   1  -1   7        0.52       -1.60      1.52 o 
   2  -1   7        1.44        3.91      2.18 o 
   3  -1   7        0.35       -2.27      1.52 o 
   4  -1   7        1.27       -0.09      2.18 o 
   5  -1   7        0.08       -0.32      2.56 o 
   6  -1   7        0.25       -4.03      3.03 o 
  -9   0   7        0.65       -0.51      2.16 o 
  -8   0   7        7.10        7.58      3.12 o 
  -7   0   7        3.21        0.39      1.40 o 
  -6   0   7       99.38      102.81      3.75 o 
  -5   0   7        3.58        1.20      3.70 o 
  -4   0   7      109.56      113.27      3.59 o 
  -3   0   7        0.01        0.06      0.98 o 
  -2   0   7       26.79       27.00      2.71 o 
  -1   0   7        9.94       11.63      2.48 o 
   0   0   7        1.09        3.63      1.94 o 
   1   0   7        4.19        4.67      2.26 o 
   2   0   7        3.44        5.08      2.48 o 
   3   0   7        0.66        0.36      2.24 o 
   4   0   7        1.23        3.09      2.69 o 
   5   0   7        0.08       -3.82      2.60 o 
  -9   1   7        5.22        5.49      2.00 o 
  -8   1   7        2.94        0.02      1.60 o 
  -7   1   7        0.10       -0.43      1.35 o 
  -6   1   7       17.06       22.41      2.39 o 
  -5   1   7        1.55       -0.60      1.08 o 
  -4   1   7       95.64       95.11      7.10 o 
  -3   1   7       52.38       54.85      2.65 o 
  -2   1   7       57.04       64.66      4.03 o 
  -1   1   7       72.66       71.19      4.16 o 
   0   1   7        5.76        4.40      2.01 o 
   1   1   7        0.13       -0.90      1.88 o 
   2   1   7        1.78        1.94      2.22 o 
   3   1   7        9.64        9.45      3.03 o 
   4   1   7        0.51        1.49      2.60 o 
   5   1   7        0.13       -0.73      2.97 o 
  -8   2   7        2.83        2.61      1.88 o 
  -7   2   7       29.39       29.70      6.34 o 
  -6   2   7        0.19        0.01      1.96 o 
  -5   2   7        1.32        2.27      1.41 o 
  -4   2   7       28.05       27.50      2.52 o 
  -3   2   7       11.75       15.43      2.99 o 
  -2   2   7       27.09       26.04      3.46 o 
  -1   2   7        0.00       -0.49      1.06 o 
   0   2   7        2.59        1.50      2.09 o 
   1   2   7       15.28       16.65      3.27 o 
   2   2   7        0.07        0.81      2.16 o 
   3   2   7        0.37       -2.37      2.09 o 
   4   2   7        0.01       -1.05      2.58 o 
   5   2   7        0.02       -1.86      2.41 o 
  -9   3   7        0.04        3.14      2.97 o 
  -8   3   7        8.18        7.79      3.18 o 
  -7   3   7        3.89        2.96      1.73 o 
  -6   3   7        2.47        2.76      1.47 o 
  -5   3   7       33.47       25.42      3.59 o 
  -4   3   7       15.48       11.59      2.71 o 
  -3   3   7       36.86       38.09      4.10 o 
  -2   3   7       34.04       32.63      3.78 o 
  -1   3   7        0.33       -1.35      0.90 o 
   0   3   7        1.29        0.64      1.92 o 
   1   3   7        0.04       -1.81      1.21 o 
   2   3   7        1.98        0.15      1.54 o 
   3   3   7        1.69        1.19      1.80 o 
   4   3   7        1.40       -0.17      2.69 o 
  -8   4   7        3.90       -3.14      2.39 o 
  -7   4   7        1.50        2.13      2.56 o 
  -6   4   7       28.66       37.24      4.78 o 
  -5   4   7        2.92        2.99      2.26 o 
  -4   4   7       11.06       15.49      3.20 o 
  -3   4   7       28.91       38.58      4.48 o 
  -2   4   7        4.79        5.51      2.56 o 
  -1   4   7       91.74       82.65      4.87 o 
   0   4   7        1.22        1.73      1.28 o 
   1   4   7       19.97       25.84      3.86 o 
   2   4   7        3.21        1.42      1.76 o 
   3   4   7        0.23       -1.60      2.62 o 
  -8   5   7        0.11       -1.07      2.65 o 
  -7   5   7        1.99        2.18      2.97 o 
  -6   5   7        7.29        4.33      2.88 o 
  -5   5   7        0.35       -1.96      2.39 o 
  -4   5   7       53.22       55.29      4.65 o 
  -3   5   7        9.93       11.55      3.33 o 
  -2   5   7       19.52       26.70      3.99 o 
  -1   5   7        2.51        5.53      2.69 o 
   0   5   7        0.11       -0.13      2.07 o 
   1   5   7       19.62       20.89      2.76 o 
   2   5   7        1.28        1.47      2.37 o 
   3   5   7        2.48        4.52      3.14 o 
  -7   6   7        2.23        4.93      3.39 o 
  -6   6   7        0.11        0.45      2.99 o 
  -5   6   7        1.52       -0.98      2.52 o 
  -4   6   7        0.34       -0.43      2.28 o 
  -3   6   7        0.32       -1.79      2.41 o 
  -2   6   7       14.27       13.02      3.50 o 
  -1   6   7        4.98        5.23      2.75 o 
   1   6   7        0.13        0.17      2.67 o 
  -5   7   7        4.19       10.09      3.78 o 
  -4   7   7        0.90        1.81      3.24 o 
  -3   7   7        0.74        0.47      3.03 o 
  -2   7   7        5.58       10.61      3.86 o 
  -4  -9   8        0.06        2.50      3.01 o 
  -3  -9   8        4.56        5.19      3.16 o 
  -2  -9   8        1.41        4.05      2.92 o 
  -1  -9   8       31.72       51.28      5.80 o 
   0  -9   8        1.05       -1.17      2.69 o 
   1  -9   8       19.30       30.20      5.06 o 
   2  -9   8        2.02        5.31      3.24 o 
  -5  -8   8        0.43        0.79      2.45 o 
  -4  -8   8       17.59       16.28      3.73 o 
  -3  -8   8        4.35        4.99      2.92 o 
  -2  -8   8        7.43       13.68      3.31 o 
  -1  -8   8        0.02        1.34      2.41 o 
   0  -8   8        1.91        0.21      2.28 o 
   1  -8   8       10.95       12.21      3.46 o 
   2  -8   8        0.06       -1.46      1.49 o 
   3  -8   8        8.75       12.07      2.51 o 
  -6  -7   8        0.09        1.32      2.62 o 
  -5  -7   8       43.28       39.44      5.02 o 
  -4  -7   8       24.22       22.43      2.63 o 
  -3  -7   8        9.03        8.68      2.53 o 
  -2  -7   8       21.68       18.57      3.37 o 
  -1  -7   8        0.14       -0.28      2.05 o 
   0  -7   8        5.75        7.66      2.69 o 
   1  -7   8        4.58        2.85      1.68 o 
   2  -7   8        1.42        0.57      1.60 o 
   3  -7   8        5.34        2.90      1.88 o 
   4  -7   8        0.03       -2.03      2.60 o 
  -7  -6   8       18.46       21.53      4.50 o 
  -6  -6   8        9.83       11.82      3.27 o 
  -5  -6   8      141.45      140.38      6.96 o 
  -4  -6   8        0.44        0.87      1.98 o 
  -3  -6   8      237.92      232.27      5.48 o 
  -2  -6   8       25.83       23.21      2.37 o 
  -1  -6   8       83.57       83.08      4.30 o 
   0  -6   8       27.76       25.53      2.65 o 
   1  -6   8        7.33        5.88      2.18 o 
   2  -6   8        6.00        3.15      1.64 o 
   3  -6   8        4.38        4.82      2.69 o 
   4  -6   8        0.10       -1.77      2.07 o 
  -8  -5   8        0.10        5.16      3.18 o 
  -7  -5   8        2.30       -0.17      2.56 o 
  -6  -5   8        0.99        1.09      2.41 o 
  -5  -5   8       14.69       12.98      3.12 o 
  -4  -5   8        4.36        1.94      1.92 o 
  -3  -5   8      114.77      110.65      3.71 o 
  -2  -5   8        0.95        0.21      0.97 o 
  -1  -5   8      217.12      195.37      3.82 o 
   0  -5   8        6.27        6.28      1.59 o 
   1  -5   8       41.19       40.43      2.88 o 
   2  -5   8       10.54        9.50      2.86 o 
   3  -5   8        0.03        1.02      2.41 o 
   4  -5   8        1.20       -0.13      2.56 o 
   5  -5   8        0.00       -4.45      2.97 o 
  -8  -4   8       23.87       24.61      4.23 o 
  -7  -4   8        0.41        1.98      2.48 o 
  -6  -4   8       24.62       21.26      3.67 o 
  -5  -4   8       11.67       14.58      3.18 o 
  -4  -4   8        5.12        5.36      2.28 o 
  -3  -4   8        2.22        4.07      1.09 o 
  -2  -4   8        6.39        5.19      1.16 o 
  -1  -4   8        0.21       -1.24      0.83 o 
   0  -4   8       12.01        9.22      1.67 o 
   1  -4   8       42.66       47.10      3.80 o 
   2  -4   8        3.60        0.30      2.30 o 
   3  -4   8        8.54       11.59      3.27 o 
   4  -4   8        0.38        0.30      2.37 o 
   5  -4   8        0.50        0.81      3.14 o 
  -9  -3   8      144.98      150.73      8.19 o 
  -8  -3   8        0.07        1.54      2.60 o 
  -7  -3   8      372.95      425.19     12.10 o 
  -6  -3   8       95.63       98.79      5.80 o 
  -5  -3   8       44.72       39.10      3.76 o 
  -4  -3   8      198.67      193.60      4.70 o 
  -3  -3   8       48.58       45.50      2.45 o 
  -2  -3   8       46.37       45.15      1.90 o 
  -1  -3   8        1.61        2.94      1.02 o 
   0  -3   8        0.05       -0.15      1.81 o 
   1  -3   8       15.42       28.75      3.63 o 
   2  -3   8        0.23       -0.53      1.75 o 
   3  -3   8        4.10        4.48      2.54 o 
   4  -3   8        1.31        0.83      2.90 o 
   5  -3   8        3.48       -0.62      3.03 o 
  -9  -2   8        0.49       -0.36      2.84 o 
  -8  -2   8        2.07        1.75      2.58 o 
  -6  -2   8        0.33        0.90      1.52 o 
  -5  -2   8     1261.36     1356.37     17.01 o 
  -4  -2   8       53.68       57.23      2.86 o 
  -3  -2   8      278.83      255.86      5.33 o 
  -2  -2   8      137.37      127.95      4.46 o 
  -1  -2   8       50.94       54.85      3.88 o 
   0  -2   8        7.63        7.19      2.35 o 
   1  -2   8        3.59        2.95      2.35 o 
   2  -2   8       19.32       20.12      3.54 o 
   3  -2   8       10.71       17.78      3.78 o 
   4  -2   8        5.20        6.47      3.44 o 
   5  -2   8        0.12        0.30      3.07 o 
  -9  -1   8        4.03       -0.96      2.75 o 
  -8  -1   8        0.42       -2.69      2.39 o 
  -7  -1   8        6.32        4.37      2.19 o 
  -6  -1   8        0.06       -1.65      1.29 o 
  -5  -1   8      289.02      289.92      6.08 o 
  -4  -1   8        1.71        2.86      2.26 o 
  -3  -1   8     1611.38     1634.37     13.47 o 
  -2  -1   8        0.08        4.17      1.62 o 
  -1  -1   8      570.70      558.78     11.18 o 
   0  -1   8       17.58       18.50      3.05 o 
   1  -1   8        0.07        2.09      2.35 o 
   2  -1   8        1.10       -0.04      1.92 o 
   3  -1   8        3.88        2.07      2.54 o 
   4  -1   8        5.30        7.13      3.03 o 
   5  -1   8        0.89       -1.43      2.82 o 
  -9   0   8        0.84       -2.30      2.52 o 
  -8   0   8       15.96       22.28      5.44 o 
  -7   0   8        5.16        3.35      1.67 o 
  -6   0   8        3.15        1.57      3.78 o 
  -5   0   8        7.54        6.80      2.98 o 
  -4   0   8       27.94       33.07      5.02 o 
  -3   0   8       39.39       34.68      2.46 o 
  -2   0   8       33.68       32.35      3.78 o 
  -1   0   8      481.35      491.56     10.73 o 
   0   0   8        3.20        4.61      2.39 o 
   1   0   8      248.40      273.16      8.66 o 
   2   0   8        3.37        1.13      2.69 o 
   3   0   8       10.24       12.12      3.63 o 
   4   0   8        0.62       -2.16      2.95 o 
   5   0   8        0.50       -0.45      3.29 o 
  -9   1   8       43.65       47.32      3.88 o 
  -8   1   8        4.67        1.79      1.84 o 
  -7   1   8        3.67        0.99      1.62 o 
  -6   1   8       29.27       33.06      3.03 o 
  -5   1   8       14.89       12.74      3.11 o 
  -4   1   8        1.45        0.80      1.30 o 
  -3   1   8        5.40        0.73      1.94 o 
  -2   1   8       82.49       80.24      4.72 o 
  -1   1   8       17.27       20.81      3.41 o 
   0   1   8       69.34       64.38      4.37 o 
   1   1   8        6.05        3.76      2.52 o 
   2   1   8        3.28        3.69      2.84 o 
   3   1   8       28.19       39.91      4.99 o 
   4   1   8        0.00       -1.88      2.97 o 
  -9   2   8       15.62       15.69      2.72 o 
  -8   2   8        0.11        0.25      1.83 o 
  -7   2   8      148.32      141.87      4.97 o 
  -6   2   8        2.93        0.37      1.52 o 
  -5   2   8       77.27       62.27      3.19 o 
  -4   2   8       20.02       15.02      3.22 o 
  -3   2   8        0.06       -2.67      1.81 o 
  -2   2   8        0.29       -0.73      1.75 o 
  -1   2   8        0.19       -2.14      1.43 o 
   0   2   8       34.26       39.01      6.26 o 
   1   2   8        5.19        7.85      2.99 o 
   2   2   8       16.00       15.24      3.61 o 
   3   2   8        3.51        5.16      3.22 o 
   4   2   8        0.05       -0.59      1.97 o 
  -8   3   8        0.02       -2.29      1.67 o 
  -7   3   8        8.25        7.55      2.08 o 
  -6   3   8        1.86        2.35      2.43 o 
  -5   3   8      109.27       86.26      5.55 o 
  -4   3   8        6.56        1.90      2.26 o 
  -3   3   8       77.22       55.40      4.33 o 
  -2   3   8        6.40        5.19      2.33 o 
  -1   3   8        4.79        6.53      2.75 o 
   0   3   8        0.76       -1.78      1.28 o 
   1   3   8        1.67       -0.14      1.48 o 
   2   3   8        7.93        7.96      2.24 o 
   3   3   8        0.19       -0.53      2.04 o 
  -8   4   8        0.16       -0.51      2.88 o 
  -7   4   8        6.71        5.87      3.24 o 
  -6   4   8        0.00       -3.11      2.07 o 
  -5   4   8        0.15       -1.45      1.88 o 
  -4   4   8        5.78        5.95      2.62 o 
  -3   4   8       10.13        3.37      2.71 o 
  -2   4   8        8.05        5.57      2.92 o 
  -1   4   8       22.63       20.64      3.84 o 
   0   4   8        0.70        1.86      2.58 o 
   1   4   8       19.30       23.22      3.03 o 
   2   4   8        1.02        5.56      2.10 o 
  -7   5   8        0.00       -0.28      2.65 o 
  -6   5   8        0.07       -0.85      2.60 o 
  -5   5   8        3.47        4.25      3.16 o 
  -4   5   8        0.05        1.26      2.67 o 
  -3   5   8        0.35       -2.37      2.54 o 
  -2   5   8        9.66        4.48      3.03 o 
  -1   5   8        0.12        1.47      2.65 o 
   0   5   8       10.63       13.08      3.63 o 
   1   5   8        2.39        0.19      2.60 o 
  -6   6   8       25.81       43.43      6.00 o 
  -5   6   8        2.77        3.76      2.95 o 
  -4   6   8        6.22       11.23      3.99 o 
  -3   6   8        0.35        3.39      3.01 o 
  -2   6   8        0.68       -3.56      2.73 o 
  -1   6   8        0.02        1.58      2.97 o 
  -3  -9   9        0.80       -0.62      2.41 o 
  -2  -9   9        3.17        5.23      3.05 o 
  -1  -9   9        7.89       18.18      4.16 o 
   0  -9   9       15.23       25.25      4.69 o 
  -5  -8   9        0.01        0.51      2.80 o 
  -3  -8   9        1.49       -0.09      2.56 o 
  -2  -8   9        5.34        6.81      3.05 o 
  -1  -8   9        0.64       -1.20      2.35 o 
   0  -8   9        0.86        1.37      2.35 o 
   1  -8   9        0.35       -1.09      2.67 o 
   2  -8   9        0.84        1.16      1.85 o 
  -6  -7   9        0.00       -0.36      2.60 o 
  -5  -7   9       16.48       11.50      3.54 o 
  -4  -7   9        0.10       -0.55      2.20 o 
  -3  -7   9        4.61        3.07      2.33 o 
  -2  -7   9       12.42       14.23      3.41 o 
  -1  -7   9        1.24        1.17      2.41 o 
   0  -7   9       25.18       27.19      4.44 o 
   1  -7   9        5.10        4.31      1.80 o 
   2  -7   9        3.92        6.93      4.32 o 
   3  -7   9        1.11        3.59      2.77 o 
  -7  -6   9        2.90        3.48      3.12 o 
  -6  -6   9       12.70        7.36      3.20 o 
  -5  -6   9        5.48        4.69      2.58 o 
  -4  -6   9        0.11       -0.43      2.03 o 
  -3  -6   9       71.84       55.66      4.27 o 
  -2  -6   9        2.16        0.51      1.88 o 
  -1  -6   9       72.97       61.91      3.10 o 
   0  -6   9       15.56       13.97      3.49 o 
   1  -6   9       15.32       11.85      2.18 o 
   2  -6   9       25.42       24.09      4.25 o 
   3  -6   9        0.00       -2.16      2.16 o 
  -7  -5   9        0.28       -0.83      2.39 o 
  -6  -5   9       15.81       16.69      3.91 o 
  -5  -5   9        2.42        1.05      2.16 o 
  -4  -5   9       30.37       33.38      4.20 o 
  -3  -5   9       18.70       19.06      3.35 o 
  -2  -5   9        0.02       -0.93      0.99 o 
  -1  -5   9      142.11      141.23      6.19 o 
   0  -5   9        2.79        4.61      1.70 o 
   1  -5   9      158.69      148.57      6.77 o 
   2  -5   9        8.68        7.77      3.03 o 
   3  -5   9       44.28       47.27      4.78 o 
   4  -5   9       14.89       15.13      4.25 o 
  -8  -4   9        2.29        1.56      2.56 o 
  -7  -4   9        0.02       -1.20      2.33 o 
  -6  -4   9        0.08       -2.72      1.81 o 
  -5  -4   9        0.38       -1.43      2.03 o 
  -4  -4   9        0.69        1.60      2.09 o 
  -3  -4   9        3.21        0.41      1.26 o 
  -2  -4   9       17.57       18.14      1.74 o 
  -1  -4   9       18.18       20.86      3.10 o 
   0  -4   9        0.73       -2.09      1.98 o 
   1  -4   9       44.23       45.03      4.89 o 
   2  -4   9        1.85        3.14      2.56 o 
   3  -4   9       60.21       61.53      5.04 o 
   4  -4   9        0.43        0.58      3.22 o 
  -8  -3   9        2.56        3.99      3.20 o 
  -7  -3   9       33.69       27.19      4.57 o 
  -6  -3   9       13.19       13.89      3.29 o 
  -5  -3   9      104.02       95.31      5.70 o 
  -4  -3   9       21.21       23.94      2.53 o 
  -3  -3   9       35.42       34.77      3.46 o 
  -2  -3   9       77.81       65.89      3.04 o 
  -1  -3   9        9.66       11.76      2.92 o 
   0  -3   9       10.19        9.92      2.88 o 
   1  -3   9       12.64       17.69      3.61 o 
   2  -3   9        0.14       -1.37      1.98 o 
   3  -3   9        1.93       -2.65      2.67 o 
   4  -3   9        0.45        1.81      3.05 o 
  -8  -2   9       19.63       26.89      4.61 o 
  -7  -2   9        0.01       -2.91      1.94 o 
  -6  -2   9        0.25       -0.84      1.57 o 
  -5  -2   9      174.00      177.48      5.05 o 
  -4  -2   9        4.70        5.49      1.84 o 
  -3  -2   9      708.62      726.57     13.76 o 
  -2  -2   9       69.75       73.13      3.37 o 
  -1  -2   9      277.92      271.45      8.41 o 
   0  -2   9      183.86      190.25      7.45 o 
   1  -2   9        7.26        6.44      2.88 o 
   2  -2   9       40.01       45.43      5.04 o 
   3  -2   9       24.21       28.02      4.65 o 
   4  -2   9        0.00       -0.87      3.16 o 
  -9  -1   9        0.00       -1.52      2.97 o 
  -8  -1   9        5.48        3.52      3.20 o 
  -7  -1   9        8.85        8.87      2.04 o 
  -6  -1   9       38.67       40.45      3.01 o 
  -5  -1   9        8.26        4.81      1.78 o 
  -4  -1   9        8.37       12.74      2.24 o 
  -3  -1   9      156.72      140.54      4.44 o 
  -2  -1   9        0.77        5.46      2.60 o 
  -1  -1   9      954.55      971.68     16.01 o 
   0  -1   9       20.59       36.26      4.31 o 
   1  -1   9      450.80      477.24     12.06 o 
   2  -1   9       67.39       66.13      5.36 o 
   3  -1   9        0.92        0.23      3.01 o 
   4  -1   9       18.86       23.50      4.95 o 
  -9   0   9        0.31       -3.17      2.11 o 
  -8   0   9        0.33       -0.64      1.76 o 
  -7   0   9        0.50        1.38      1.69 o 
  -6   0   9        2.66        1.20      2.43 o 
  -5   0   9        0.85        1.55      1.59 o 
  -4   0   9        0.21       -1.00      1.28 o 
  -3   0   9        4.06        1.54      2.43 o 
  -2   0   9        1.74       -3.04      2.03 o 
  -1   0   9       34.32       27.61      4.08 o 
   0   0   9        0.96        0.96      2.52 o 
   1   0   9      417.92      444.04     11.67 o 
   2   0   9        4.53        6.06      3.20 o 
   3   0   9      269.09      312.71     10.99 o 
   4   0   9       13.73       22.37      4.93 o 
  -8   1   9        0.73       -0.12      1.93 o 
  -7   1   9       13.13        7.25      2.13 o 
  -6   1   9        3.65       -0.08      1.46 o 
  -5   1   9        1.52        0.11      1.51 o 
  -4   1   9       29.81       25.37      3.88 o 
  -3   1   9       25.06       28.40      3.99 o 
  -2   1   9       16.41       16.88      3.35 o 
  -1   1   9        1.80        0.77      2.35 o 
   0   1   9        2.19        0.79      2.35 o 
   1   1   9        0.05       -2.54      2.60 o 
   2   1   9       11.35       11.61      3.86 o 
   3   1   9       52.34       56.72      6.23 o 
  -8   2   9        0.59       -0.10      2.00 o 
  -7   2   9        0.24       -2.29      1.52 o 
  -6   2   9        0.99       -1.10      1.59 o 
  -5   2   9       82.62       71.81      5.23 o 
  -4   2   9        2.03       -0.49      2.09 o 
  -3   2   9       67.98       61.44      4.80 o 
  -2   2   9       22.76       17.97      3.71 o 
  -1   2   9        3.48        2.07      2.73 o 
   0   2   9       15.41       17.14      3.86 o 
   1   2   9        4.84        2.77      1.89 o 
   2   2   9        1.29        0.34      2.46 o 
   3   2   9        0.38       -2.13      2.10 o 
  -8   3   9        0.26        0.28      1.99 o 
  -7   3   9        1.26       -2.03      2.54 o 
  -6   3   9        2.50        3.71      2.84 o 
  -5   3   9        1.03       -1.39      2.30 o 
  -4   3   9        0.13       -1.58      2.20 o 
  -3   3   9      121.63      107.51      6.27 o 
  -2   3   9        3.44        2.56      2.71 o 
  -1   3   9      118.43      123.82      6.59 o 
   0   3   9       14.75       12.63      3.39 o 
   1   3   9        2.31        1.50      1.90 o 
   2   3   9        7.90       11.25      2.65 o 
  -7   4   9        4.86        4.80      3.18 o 
  -6   4   9        0.05       -2.24      2.13 o 
  -5   4   9        0.99       -0.73      2.80 o 
  -4   4   9        2.61       -0.70      2.71 o 
  -3   4   9        0.65       -1.22      2.41 o 
  -2   4   9        0.15       -0.43      2.67 o 
  -1   4   9       33.30       39.69      5.19 o 
   0   4   9        4.51        5.66      3.37 o 
   1   4   9       45.01       48.42      4.87 o 
  -6   5   9        8.86       16.28      4.12 o 
  -5   5   9        3.50        0.94      2.58 o 
  -4   5   9        0.46       -2.37      2.73 o 
  -3   5   9        3.61        1.22      2.88 o 
  -2   5   9        1.78        1.62      2.99 o 
  -1   5   9        4.28        8.96      3.48 o 
   0   5   9        0.03        2.88      3.05 o 
  -2  -8  10       12.32       17.33      3.99 o 
  -1  -8  10        0.17        2.09      2.82 o 
   0  -8  10        2.77        1.49      2.90 o 
  -5  -7  10        2.04       -0.62      2.52 o 
  -2  -7  10        2.17       -1.22      2.37 o 
  -1  -7  10        0.01        0.38      2.56 o 
   0  -7  10        4.32        2.62      2.88 o 
   1  -7  10        1.01        0.71      1.87 o 
  -6  -6  10        4.86        3.41      3.07 o 
  -5  -6  10        0.02       -3.14      2.09 o 
  -4  -6  10       10.15        5.55      3.03 o 
  -3  -6  10        0.35        0.28      2.28 o 
  -1  -6  10        5.44        3.41      2.43 o 
   0  -6  10        0.17       -0.25      1.63 o 
   1  -6  10        4.10        1.58      2.43 o 
   2  -6  10        0.04       -3.43      2.28 o 
  -7  -5  10        0.23       -0.21      2.56 o 
  -6  -5  10       11.70       13.79      3.71 o 
  -5  -5  10        3.08        1.86      2.41 o 
  -4  -5  10       29.48       35.02      4.67 o 
  -3  -5  10       13.98       12.51      3.05 o 
  -2  -5  10       32.65       33.73      2.96 o 
  -1  -5  10        1.05        0.30      1.43 o 
   0  -5  10        8.39        4.72      2.71 o 
   1  -5  10       18.90       18.27      3.91 o 
   2  -5  10        0.34       -0.19      2.69 o 
   3  -5  10       24.37       27.34      4.67 o 
  -7  -4  10        9.75       12.31      3.86 o 
  -6  -4  10        3.32        0.13      2.69 o 
  -5  -4  10       14.04       15.41      3.67 o 
  -4  -4  10       32.52       36.36      4.46 o 
  -3  -4  10        0.42       -0.38      2.11 o 
  -2  -4  10       31.53       27.71      2.75 o 
  -1  -4  10        7.67        5.80      2.71 o 
   0  -4  10       25.22       16.52      3.78 o 
   1  -4  10        0.01       -1.15      2.60 o 
   2  -4  10        5.85        6.81      3.35 o 
   3  -4  10       17.68       15.28      3.84 o 
  -8  -3  10        0.07       -1.47      2.95 o 
  -7  -3  10        0.80        1.56      2.75 o 
  -6  -3  10        2.02        0.21      2.67 o 
  -5  -3  10       10.10        9.88      3.07 o 
  -4  -3  10       19.26       20.76      4.95 o 
  -3  -3  10       14.69       17.39      3.77 o 
  -2  -3  10       37.26       38.82      4.46 o 
  -1  -3  10        1.23        0.70      2.18 o 
   0  -3  10        2.73        2.95      2.67 o 
   1  -3  10        0.79       -0.60      2.28 o 
   2  -3  10        1.13        0.34      2.99 o 
   3  -3  10        0.39       -1.05      3.24 o 
  -8  -2  10        1.91        2.11      3.48 o 
  -7  -2  10        1.62       -2.52      2.35 o 
  -6  -2  10        5.87        1.44      1.74 o 
  -5  -2  10        2.55        3.12      1.76 o 
  -4  -2  10       15.21       13.92      2.24 o 
  -3  -2  10        2.43        0.87      1.47 o 
  -2  -2  10       10.41        9.30      2.97 o 
  -1  -2  10       23.97       22.77      3.97 o 
   0  -2  10        5.03        4.91      2.58 o 
   1  -2  10       21.93       27.91      4.50 o 
   2  -2  10       10.65       10.52      3.84 o 
   3  -2  10        0.76        2.97      3.48 o 
  -8  -1  10        1.03        2.82      2.97 o 
  -7  -1  10        0.21       -1.05      1.70 o 
  -6  -1  10        0.17       -2.32      1.55 o 
  -5  -1  10        8.81        9.54      2.17 o 
  -4  -1  10       37.14       40.58      3.29 o 
  -3  -1  10        8.95        2.71      2.48 o 
  -2  -1  10       56.27       50.04      4.35 o 
  -1  -1  10       17.85       19.95      3.88 o 
   0  -1  10        0.30        0.04      2.20 o 
   1  -1  10      114.93      116.75      6.72 o 
   2  -1  10        0.50        1.07      3.07 o 
   3  -1  10       74.50       76.34      6.12 o 
  -8   0  10        4.21        3.21      2.06 o 
  -7   0  10        2.70        4.49      2.00 o 
  -6   0  10       13.85       15.53      2.52 o 
  -5   0  10        2.66        2.28      2.26 o 
  -4   0  10        2.01        2.58      2.52 o 
  -3   0  10        5.48        3.78      2.65 o 
  -2   0  10       19.19       24.61      3.97 o 
  -1   0  10       10.86        8.15      3.27 o 
   0   0  10       26.24       35.25      5.08 o 
   1   0  10        5.25        2.52      3.12 o 
   2   0  10        1.94       -0.81      2.73 o 
  -8   1  10        1.96       -1.15      2.11 o 
  -7   1  10        0.49       -0.94      1.74 o 
  -6   1  10        5.86        5.14      2.02 o 
  -5   1  10        2.63        0.98      2.26 o 
  -4   1  10       10.29        8.28      3.07 o 
  -3   1  10        1.62        1.84      2.37 o 
  -2   1  10        0.76       -0.26      2.52 o 
  -1   1  10        0.03       -1.86      2.05 o 
   0   1  10        0.25        0.11      2.45 o 
   1   1  10        0.68       -2.62      2.41 o 
   2   1  10        1.89       -4.74      3.16 o 
  -7   2  10        2.17        0.68      1.79 o 
  -6   2  10        2.71        4.37      2.86 o 
  -5   2  10        4.60        1.60      2.80 o 
  -4   2  10        0.79       -1.56      2.28 o 
  -3   2  10        0.00       -1.13      2.07 o 
  -2   2  10        1.35        1.62      2.54 o 
  -1   2  10        3.31       -0.28      2.65 o 
   0   2  10        3.04        3.91      2.73 o 
   1   2  10        0.02       -3.93      2.77 o 
  -7   3  10        0.10       -1.11      2.71 o 
  -6   3  10        0.06       -1.64      2.67 o 
  -5   3  10        0.33       -0.36      2.69 o 
  -4   3  10        0.35       -1.60      2.50 o 
  -3   3  10        2.74        4.80      3.05 o 
  -2   3  10        0.05       -0.90      2.58 o 
  -1   3  10        5.17        1.66      3.16 o 
   0   3  10        0.02       -0.09      3.12 o 
  -6   4  10        0.02        0.11      2.67 o 
  -5   4  10        4.42        3.73      2.92 o 
  -4   4  10        0.00       -0.04      2.48 o 
  -3   4  10        1.65        2.71      3.31 o 
  -2   4  10        0.07       -1.73      3.05 o 
  -1   4  10        0.63       -2.37      2.65 o 
  -1  -7  11        0.72        1.49      2.77 o 
  -5  -6  11        0.88       -0.41      2.54 o 
  -4  -6  11        5.82        6.02      3.01 o 
   0  -6  11        0.19       -0.36      2.58 o 
  -6  -5  11        0.68       -0.11      3.07 o 
  -5  -5  11        1.68       -2.82      2.39 o 
  -4  -5  11        1.82        1.32      2.52 o 
  -3  -5  11        1.69       -3.48      2.35 o 
  -2  -5  11        0.67        0.28      2.67 o 
  -1  -5  11        0.62       -3.01      2.01 o 
   0  -5  11        4.54        2.35      2.77 o 
   1  -5  11        0.57       -1.22      2.62 o 
  -7  -4  11        0.92       -0.32      3.35 o 
  -6  -4  11        1.63        4.40      3.27 o 
  -5  -4  11        5.95        3.69      2.58 o 
  -4  -4  11        0.16       -1.79      2.48 o 
  -3  -4  11        0.35        0.56      3.30 o 
  -2  -4  11        3.43        0.73      2.28 o 
  -1  -4  11        2.74        0.77      2.65 o 
   0  -4  11       11.62       10.12      3.50 o 
   1  -4  11        2.59       -0.51      2.71 o 
  -7  -3  11        8.33       11.23      3.71 o 
  -6  -3  11       15.20       20.64      4.35 o 
  -5  -3  11        1.51       -1.45      2.28 o 
  -4  -3  11        0.19       -2.20      1.70 o 
  -3  -3  11       13.11       13.15      2.35 o 
  -2  -3  11        0.06       -0.41      2.30 o 
  -1  -3  11       16.56       13.44      3.52 o 
   0  -3  11       15.16       13.10      3.46 o 
   1  -3  11        0.85       -2.43      2.50 o 
   2  -3  11       11.24       11.08      3.97 o 
  -7  -2  11        0.62       -2.03      2.69 o 
  -6  -2  11       17.08       18.61      4.27 o 
  -5  -2  11        5.18        5.78      2.04 o 
  -4  -2  11       17.62       19.09      2.64 o 
  -3  -2  11        0.83       -0.15      2.09 o 
  -2  -2  11        0.87        0.26      2.35 o 
  -1  -2  11        6.86        7.04      3.20 o 
   0  -2  11        0.00       -1.69      2.60 o 
   1  -2  11        7.77        7.38      3.69 o 
  -7  -1  11        0.14       -0.21      2.02 o 
  -6  -1  11        0.34       -0.02      1.77 o 
  -5  -1  11        0.05       -0.95      1.63 o 
  -4  -1  11        8.74        6.19      2.75 o 
  -3  -1  11        0.07        0.36      2.24 o 
  -2  -1  11        3.53        3.52      2.88 o 
  -1  -1  11        0.57        0.87      2.73 o 
   0  -1  11        9.66        4.40      3.05 o 
   1  -1  11        0.10        0.21      3.24 o 
  -7   0  11        3.11        1.40      2.34 o 
  -6   0  11        4.55        6.12      2.32 o 
  -5   0  11        0.00       -2.48      1.65 o 
  -4   0  11        6.70        5.34      2.86 o 
  -3   0  11        0.46       -0.81      2.18 o 
  -2   0  11        0.62       -0.04      2.26 o 
  -1   0  11        1.57       -1.96      2.39 o 
   0   0  11        0.51       -3.46      2.30 o 
   1   0  11        3.89        4.10      3.76 o 
  -7   1  11        0.18       -1.94      2.09 o 
  -6   1  11        8.02        7.70      3.29 o 
  -5   1  11        1.16       -1.28      2.28 o 
  -4   1  11        0.34        0.73      2.41 o 
  -3   1  11        0.28        0.30      2.69 o 
  -2   1  11       16.37       16.22      3.91 o 
  -1   1  11        1.52       -2.71      2.60 o 
   0   1  11        3.72        2.60      3.35 o 
  -6   2  11        6.11        2.48      3.14 o 
  -5   2  11        1.30        1.79      3.09 o 
  -4   2  11        2.05        1.88      2.97 o 
  -3   2  11        0.11        1.52      2.86 o 
  -2   2  11        0.78        3.56      2.97 o 
  -1   2  11        0.51       -2.33      2.95 o 
  -5   3  11        1.42       -2.80      2.88 o 
  -4   3  11        5.59       10.37      3.78 o 
  -3   3  11        1.92        0.92      3.07 o 
  -2   3  11        0.43        0.19      3.03 o 
  -4  -5  12        0.72       -3.35      2.90 o 
  -3  -5  12        1.78       -0.94      2.56 o 
  -2  -5  12       12.43       15.94      3.80 o 
  -1  -5  12        0.02       -1.11      2.80 o 
  -5  -4  12       15.34       19.04      4.40 o 
  -4  -4  12       13.66        9.97      3.65 o 
  -3  -4  12        2.45        4.74      2.13 o 
  -2  -4  12        0.85       -3.14      2.37 o 
  -1  -4  12        0.81       -1.49      2.77 o 
  -6  -3  12        1.64       -0.36      2.84 o 
  -5  -3  12        0.17        0.55      2.82 o 
  -4  -3  12       13.27       11.88      2.64 o 
  -3  -3  12        0.09        2.82      2.43 o 
  -2  -3  12       12.76       16.88      3.86 o 
  -1  -3  12        1.72       -1.77      2.54 o 
   0  -3  12        0.85       -0.41      3.14 o 
  -6  -2  12        0.76       -1.32      2.80 o 
  -5  -2  12       11.00        7.79      3.20 o 
  -4  -2  12        3.88        6.15      3.14 o 
  -3  -2  12        6.92        9.60      3.48 o 
  -2  -2  12       14.48       19.14      4.03 o 
  -1  -2  12        3.35        5.83      3.24 o 
   0  -2  12        5.42        8.41      3.97 o 
  -6  -1  12       25.29       31.07      4.68 o 
  -5  -1  12        5.07        3.38      3.27 o 
  -4  -1  12        5.56        7.98      3.22 o 
  -3  -1  12        3.66        3.56      2.82 o 
  -2  -1  12        3.81        5.78      3.18 o 
  -1  -1  12        2.02        0.96      3.12 o 
  -5   0  12        9.41        9.58      3.80 o 
  -4   0  12       42.57       52.37      4.97 o 
  -3   0  12        0.03        1.47      2.75 o 
  -2   0  12        5.26        3.73      3.46 o 
  -1   0  12        0.61       -2.56      2.92 o 
  -4   1  12       18.10       21.92      4.37 o 
  -3   1  12        8.55       15.79      4.25 o 
                                                 
